# Supplementary material for: Diel Protein Regulation of Marine Picoplanktonic Communities Assessed by Metaproteomics
Source: Microorganisms. 2021 Dec 18;9(12):2621. doi: 10.3390/microorganisms9122621 (PMC8707726; doi:10.3390/microorganisms9122621)
Supplement: Supplementary file 1 [file microorganisms-09-02621-s001.zip]

Archive with 4 entries (4 files):
- File S1. Summary_statistics_report_ProteinPilotTM.pdf
- File S2. FDR_analysis_report_ProteinPilotTM.pdf
- File S3. Taxonomic_annotations_mPiesv09.xlsx
- File S4. Functional_annotations_mPiesv09.xlsx
