# Supplementary material for: Diel Protein Regulation of Marine Picoplanktonic Communities Assessed by Metaproteomics
Source: Microorganisms. 2021 Dec 18;9(12):2621. doi: 10.3390/microorganisms9122621 (PMC8707726; doi:10.3390/microorganisms9122621)
Supplement: Supplementary file 1 [file microorganisms-09-02621-s001.zip › File S3. Taxonomic_annotations_mPiesv09.xlsx]

## Sheet: 2JSET11_tax
N (protein group)	Peptides(95%)	Domaine	Phylum	Class	Order	Familly	Genus	Species
1	22	Bacteria	Proteobacteria	Alphaproteobacteria	Pelagibacterales	Pelagibacteraceae	Unknown
2	23	Bacteria	Proteobacteria	Alphaproteobacteria	Rhodobacterales	Rhodobacteraceae	Unknown
3	41	Bacteria	Proteobacteria	Alphaproteobacteria	Pelagibacterales	Pelagibacteraceae	Unknown	alpha proteobacterium HIMB59
4	19	Bacteria	Proteobacteria	Gammaproteobacteria	Unknown
5	36	Bacteria	Unknown
6	24	Bacteria	Proteobacteria	Alphaproteobacteria	Unknown
7	12	Bacteria	Proteobacteria	Alphaproteobacteria	Unknown
8	9	Bacteria	Proteobacteria	Alphaproteobacteria	Pelagibacterales	Pelagibacteraceae	Candidatus Pelagibacter	Unknown
9	11	Bacteria	Proteobacteria	Alphaproteobacteria	Unknown
10	13	Bacteria	Unknown
11	12	Bacteria	Proteobacteria	Alphaproteobacteria	Pelagibacterales	Pelagibacteraceae	Unknown	SAR11 cluster bacterium PRT-SC02
12	10	Bacteria	Bacteroidetes	Flavobacteriia	Flavobacteriales	Flavobacteriaceae	Flavobacterium	Unknown
13	9	Bacteria	Proteobacteria	Alphaproteobacteria	Pelagibacterales	Pelagibacteraceae	Candidatus Pelagibacter	Candidatus Pelagibacter sp. TMED153
14	11	Bacteria	Proteobacteria	Alphaproteobacteria	Unknown
15	33	Bacteria	Proteobacteria	Alphaproteobacteria	Unknown
16	9	Bacteria	Proteobacteria	Alphaproteobacteria	Unknown
17	8	Bacteria	Proteobacteria	Alphaproteobacteria	Pelagibacterales	Pelagibacteraceae	Candidatus Pelagibacter	Unknown
18	5	Bacteria	Proteobacteria	Alphaproteobacteria	Unknown
19	6	Bacteria	Proteobacteria	Alphaproteobacteria	Pelagibacterales	Pelagibacteraceae	Unknown
20	15	Bacteria	Proteobacteria	Alphaproteobacteria	Unknown
22	16	Bacteria	Proteobacteria	Gammaproteobacteria	Oceanospirillales	Oceanospirillaceae	Oceanospirillum	Unknown
23	6	Bacteria	Proteobacteria	Alphaproteobacteria	Unknown	Unknown	Candidatus Puniceispirillum	Candidatus Puniceispirillum sp. TMED245
24	10	Bacteria	Unknown
25	8	Bacteria	Proteobacteria	Alphaproteobacteria	Pelagibacterales	Pelagibacteraceae	Unknown
26	5	Bacteria	Proteobacteria	Alphaproteobacteria	Pelagibacterales	Pelagibacteraceae	Unknown
27	4	Bacteria	Proteobacteria	Alphaproteobacteria	Rhodobacterales	Rhodobacteraceae	Unknown
28	23	Bacteria	Proteobacteria	Alphaproteobacteria	Pelagibacterales	Pelagibacteraceae	Unknown
29	9	Bacteria	Proteobacteria	Alphaproteobacteria	Pelagibacterales	Pelagibacteraceae	Unknown	alpha proteobacterium HIMB59
30	5	Bacteria	Proteobacteria	Unknown
31	13	Bacteria	Proteobacteria	Gammaproteobacteria	Pseudomonadales	Pseudomonadaceae	Pseudomonas	Unknown
32	5	Bacteria	Bacteroidetes	Flavobacteriia	Flavobacteriales	Flavobacteriaceae	Unknown
33	7	Bacteria	Proteobacteria	Alphaproteobacteria	Unknown
34	9	Bacteria	Proteobacteria	Alphaproteobacteria	Pelagibacterales	Pelagibacteraceae	Unknown
36	15	Bacteria	Proteobacteria	Alphaproteobacteria	Unknown
37	22	Bacteria	Bacteroidetes	Flavobacteriia	Flavobacteriales	Flavobacteriaceae	Unknown
38	5	Bacteria	Proteobacteria	Alphaproteobacteria	Unknown
39	4	Bacteria	Proteobacteria	Alphaproteobacteria	Pelagibacterales	Pelagibacteraceae	Unknown
40	4	Bacteria	Cyanobacteria	Unclassified_cyanobacteria	Synechococcales	Synechococcaceae	Synechococcus	Unknown
41	5	Bacteria	Proteobacteria	Alphaproteobacteria	Pelagibacterales	Pelagibacteraceae	Unknown
42	5	Bacteria	Proteobacteria	Alphaproteobacteria	Pelagibacterales	Pelagibacteraceae	Unknown
43	13	Bacteria	Proteobacteria	Alphaproteobacteria	Pelagibacterales	Unknown
44	5	Bacteria	Proteobacteria	Alphaproteobacteria	Unknown
45	9	Bacteria	Proteobacteria	Alphaproteobacteria	Unknown
47	6	Bacteria	Proteobacteria	Gammaproteobacteria	Unknown
48	7	Bacteria	Unknown
49	3	Bacteria	Proteobacteria	Gammaproteobacteria	Oceanospirillales	Unknown
50	5	Bacteria	Proteobacteria	Gammaproteobacteria	Unknown
51	11	Bacteria	Proteobacteria	Gammaproteobacteria	Unknown
52	8	Bacteria	Proteobacteria	Gammaproteobacteria	Unknown
53	5	Bacteria	Proteobacteria	Gammaproteobacteria	Unknown
54	6	Bacteria	Proteobacteria	Alphaproteobacteria	Rhodobacterales	Rhodobacteraceae	Unknown	Rhodobacteraceae bacterium SB2
55	7	Bacteria	Proteobacteria	Alphaproteobacteria	Pelagibacterales	Pelagibacteraceae	Candidatus Pelagibacter	Candidatus Pelagibacter sp. HIMB1321
56	6	Bacteria	Proteobacteria	Alphaproteobacteria	Unknown
57	5	Bacteria	Proteobacteria	Alphaproteobacteria	Unknown
58	20	Bacteria	Proteobacteria	Alphaproteobacteria	Unknown
59	17	Bacteria	Proteobacteria	Gammaproteobacteria	Oceanospirillales	Unknown	Unknown	Oceanospirillales bacterium TMED91
60	3	Bacteria	Proteobacteria	Alphaproteobacteria	Pelagibacterales	Pelagibacteraceae	Unknown	alpha proteobacterium HIMB59
61	3	Bacteria	Proteobacteria	Alphaproteobacteria	Pelagibacterales	Pelagibacteraceae	Candidatus Pelagibacter	Candidatus Pelagibacter ubique
62	6	Bacteria	Proteobacteria	Alphaproteobacteria	Unknown
63	4	Bacteria	Proteobacteria	Unknown
64	11	Bacteria	Proteobacteria	Alphaproteobacteria	Unknown
65	5	Bacteria	Proteobacteria	Alphaproteobacteria	Unknown
66	5	Bacteria	Proteobacteria	Gammaproteobacteria	Unknown
67	3	Bacteria	Proteobacteria	Alphaproteobacteria	Pelagibacterales	Pelagibacteraceae	Candidatus Pelagibacter	Candidatus Pelagibacter ubique
68	8	Bacteria	Proteobacteria	Alphaproteobacteria	Unknown	Unknown	Unknown	Alphaproteobacteria bacterium TMED194
69	4	Bacteria	Proteobacteria	Gammaproteobacteria	Unknown
70	5	Bacteria	Proteobacteria	Gammaproteobacteria	Unknown	Unknown	Unknown	SAR86 cluster bacterium SAR86B
71	3	Bacteria	Proteobacteria	Gammaproteobacteria	Cellvibrionales	Halieaceae	Unknown
72	5	Bacteria	Proteobacteria	Alphaproteobacteria	Pelagibacterales	Pelagibacteraceae	Unknown	alpha proteobacterium HIMB59
73	4	Bacteria	Proteobacteria	Alphaproteobacteria	Pelagibacterales	Pelagibacteraceae	Unknown
74	5	Bacteria	Bacteroidetes	Flavobacteriia	Flavobacteriales	Flavobacteriaceae	Unknown
75	3	Bacteria	Proteobacteria	Gammaproteobacteria	Unknown
76	18	Bacteria	Proteobacteria	Alphaproteobacteria	Rhizobiales	Phyllobacteriaceae	Mesorhizobium	Unknown
77	5	Bacteria	Balneolaeota	Balneolia	Balneolales	Balneolaceae	Unknown
78	4	Bacteria	Proteobacteria	Alphaproteobacteria	Pelagibacterales	Unknown
79	3	Bacteria	Proteobacteria	Alphaproteobacteria	Pelagibacterales	Pelagibacteraceae	Unknown
80	5	Bacteria	Proteobacteria	Alphaproteobacteria	Unknown	Unknown	Candidatus Puniceispirillum	Unknown
81	4	Bacteria	Proteobacteria	Alphaproteobacteria	Unknown
82	3	Bacteria	Proteobacteria	Unknown
83	5	Bacteria	Proteobacteria	Alphaproteobacteria	Rhodobacterales	Rhodobacteraceae	Unknown
84	7	Bacteria	Proteobacteria	Alphaproteobacteria	Unknown
85	3	Bacteria	Proteobacteria	Alphaproteobacteria	Pelagibacterales	Pelagibacteraceae	Unknown
87	4	Bacteria	Proteobacteria	Alphaproteobacteria	Pelagibacterales	Pelagibacteraceae	Unknown
88	4	Bacteria	Proteobacteria	Alphaproteobacteria	Unknown
89	3	Bacteria	Proteobacteria	Unknown
90	3	Bacteria	Unknown
91	9	Bacteria	Proteobacteria	Gammaproteobacteria	Unknown
92	6	Bacteria	Proteobacteria	Gammaproteobacteria	Cellvibrionales	Unknown	Unknown	Cellvibrionales bacterium TMED21
93	8	Bacteria	Proteobacteria	Gammaproteobacteria	Unknown
94	3	Bacteria	Proteobacteria	Alphaproteobacteria	Sphingomonadales	Sphingomonadaceae	Sphingomonas	Unknown
95	3	Bacteria	Proteobacteria	Gammaproteobacteria	Cellvibrionales	Unknown	Unknown	Cellvibrionales bacterium TMED21
96	6	Bacteria	Proteobacteria	Gammaproteobacteria	Cellvibrionales	Unknown
97	4	Bacteria	Proteobacteria	Alphaproteobacteria	Unknown	Unknown	Unknown	Alphaproteobacteria bacterium TMED109
98	4	Bacteria	Proteobacteria	Alphaproteobacteria	Pelagibacterales	Pelagibacteraceae	Candidatus Pelagibacter	Unknown
99	4	Bacteria	Proteobacteria	Alphaproteobacteria	Unknown
100	11	Bacteria	Proteobacteria	Alphaproteobacteria	Unknown
101	8	Bacteria	Proteobacteria	Alphaproteobacteria	Unknown
102	3	Bacteria	Proteobacteria	Alphaproteobacteria	Unknown
103	3	Bacteria	Proteobacteria	Alphaproteobacteria	Rhodobacterales	Rhodobacteraceae	Unknown	Rhodobacteraceae bacterium SB2
104	3	Bacteria	Proteobacteria	Alphaproteobacteria	Rhodobacterales	Rhodobacteraceae	Unknown
106	4	Bacteria	Proteobacteria	Gammaproteobacteria	Unknown
107	3	Bacteria	Proteobacteria	Alphaproteobacteria	Rickettsiales	Unknown	Unknown	Rickettsiales bacterium TMED174
108	2	Bacteria	Actinobacteria	Actinobacteria	Corynebacteriales	Mycobacteriaceae	Mycobacterium	Mycobacterium xenopi
109	18	Bacteria	Proteobacteria	Alphaproteobacteria	Pelagibacterales	Pelagibacteraceae	Unknown
110	3	Bacteria	Proteobacteria	Alphaproteobacteria	Rhodobacterales	Rhodobacteraceae	Unknown
111	5	Bacteria	Proteobacteria	Unknown
112	4	Bacteria	Proteobacteria	Unknown
113	4	Bacteria	Proteobacteria	Alphaproteobacteria	Unknown
114	3	Bacteria	Unknown
115	3	Bacteria	Proteobacteria	Alphaproteobacteria	Unknown	Unknown	Unknown	SAR116 cluster alpha proteobacterium HIMB100
116	3	Bacteria	Proteobacteria	Alphaproteobacteria	Pelagibacterales	Unknown
117	2	Bacteria	Unknown
118	3	Bacteria	Proteobacteria	Alphaproteobacteria	Pelagibacterales	Unknown
119	2	Bacteria	Cyanobacteria	Unclassified_cyanobacteria	Synechococcales	Synechococcaceae	Synechococcus	Unknown
120	5	Bacteria	Bacteroidetes	Unknown
121	3	Bacteria	Proteobacteria	Alphaproteobacteria	Unknown
122	3	Bacteria	Proteobacteria	Alphaproteobacteria	Pelagibacterales	Pelagibacteraceae	Candidatus Pelagibacter	Unknown
123	2	Bacteria	Proteobacteria	Alphaproteobacteria	Pelagibacterales	Pelagibacteraceae	Unknown
124	8	Bacteria	Proteobacteria	Gammaproteobacteria	Oceanospirillales	Unknown
125	4	Bacteria	Proteobacteria	Alphaproteobacteria	Unknown	Unknown	Unknown	Alphaproteobacteria bacterium MarineAlpha5_Bin12
126	3	Bacteria	Proteobacteria	Alphaproteobacteria	Rhodobacterales	Rhodobacteraceae	Unknown	Rhodobacteraceae bacterium SB2
127	6	Bacteria	Proteobacteria	Alphaproteobacteria	Pelagibacterales	Pelagibacteraceae	Unknown
128	5	Bacteria	Proteobacteria	Unknown
129	9	Bacteria	Unknown
130	2	Bacteria	Proteobacteria	Unknown
131	3	Bacteria	Unknown
132	2	Bacteria	Bacteroidetes	Unknown	Unknown	Unknown	Unknown	Bacteroidetes bacterium TMED284
133	2	Bacteria	Proteobacteria	Alphaproteobacteria	Unknown	Unknown	Candidatus Puniceispirillum	Candidatus Puniceispirillum sp. TMED213
134	3	Bacteria	Bacteroidetes	Flavobacteriia	Flavobacteriales	Flavobacteriaceae	Unknown
135	3	Bacteria	Proteobacteria	Alphaproteobacteria	Pelagibacterales	Pelagibacteraceae	Candidatus Pelagibacter	Unknown
136	4	Bacteria	Actinobacteria	Unknown
137	2	Bacteria	Proteobacteria	Alphaproteobacteria	Unknown
138	4	Bacteria	Proteobacteria	Unknown
139	2	Bacteria	Bacteroidetes	Cytophagia	Cytophagales	Flammeovirgaceae	Unknown
140	5	Bacteria	Proteobacteria	Alphaproteobacteria	Unknown	Unknown	Unknown	SAR116 cluster bacterium MED-G05
141	2	Bacteria	Proteobacteria	Alphaproteobacteria	Rhodobacterales	Rhodobacteraceae	Unknown	Rhodobacteraceae bacterium SB2
142	7	Bacteria	Proteobacteria	Alphaproteobacteria	Unknown	Unknown	Candidatus Puniceispirillum	Candidatus Puniceispirillum sp. TMED213
143	5	Bacteria	Proteobacteria	Alphaproteobacteria	Pelagibacterales	Unknown
144	3	Bacteria	Proteobacteria	Alphaproteobacteria	Rhodobacterales	Rhodobacteraceae	Unknown
145	3	Bacteria	Proteobacteria	Alphaproteobacteria	Unknown
146	2	Bacteria	Proteobacteria	Gammaproteobacteria	Unknown
147	2	Bacteria	Proteobacteria	Alphaproteobacteria	Pelagibacterales	Pelagibacteraceae	Unknown
148	2	Bacteria	Proteobacteria	Alphaproteobacteria	Unknown	Unknown	Unknown	Alphaproteobacteria bacterium TMED54
149	2	Bacteria	Proteobacteria	Gammaproteobacteria	Unknown
150	6	Bacteria	Proteobacteria	Alphaproteobacteria	Pelagibacterales	Pelagibacteraceae	Unknown
151	2	Bacteria	Proteobacteria	Gammaproteobacteria	Unknown
152	2	Bacteria	Proteobacteria	Alphaproteobacteria	Unknown	Unknown	Unknown	SAR116 cluster bacterium MED-G05
153	2	Bacteria	Proteobacteria	Alphaproteobacteria	Unknown	Unknown	Candidatus Puniceispirillum	Candidatus Puniceispirillum sp. TMED52
154	2	Bacteria	Proteobacteria	Gammaproteobacteria	Unknown
156	4	Bacteria	Proteobacteria	Alphaproteobacteria	Unknown
157	2	Bacteria	Proteobacteria	Alphaproteobacteria	Rhodobacterales	Rhodobacteraceae	Unknown
158	3	Bacteria	Proteobacteria	Gammaproteobacteria	Unknown
159	6	Bacteria	Bacteroidetes	Flavobacteriia	Flavobacteriales	Crocinitomicaceae	Fluviicola	Fluviicola sp.
160	5	Bacteria	Bacteroidetes	Flavobacteriia	Flavobacteriales	Flavobacteriaceae	Unknown
161	4	Bacteria	Proteobacteria	Alphaproteobacteria	Unknown
162	2	Bacteria	Proteobacteria	Alphaproteobacteria	Pelagibacterales	Pelagibacteraceae	Unknown
163	3	Bacteria	Unknown
164	3	Bacteria	Bacteroidetes	Unknown
165	2	Bacteria	Proteobacteria	Gammaproteobacteria	Cellvibrionales	Unknown	Unknown	Cellvibrionales bacterium TMED21
166	2	Bacteria	Bacteroidetes	Flavobacteriia	Flavobacteriales	Unknown
167	8	Bacteria	Unknown	Unknown	Unknown	Unknown	Unknown	uncultured bacterium EIL4H10
168	2	Bacteria	Proteobacteria	Gammaproteobacteria	Unknown
169	2	Bacteria	Proteobacteria	Gammaproteobacteria	Cellvibrionales	Halieaceae	Chromatocurvus	Chromatocurvus sp. F02
170	3	Bacteria	Proteobacteria	Gammaproteobacteria	Alteromonadales	Unknown
171	2	Bacteria	Proteobacteria	Alphaproteobacteria	Unknown	Unknown	Candidatus Puniceispirillum	Candidatus Puniceispirillum sp. TMED52
172	4	Bacteria	Proteobacteria	Alphaproteobacteria	Rhizobiales	Unknown
173	6	Bacteria	Unknown
174	2	Bacteria	Proteobacteria	Alphaproteobacteria	Unknown
175	2	Bacteria	Proteobacteria	Alphaproteobacteria	Pelagibacterales	Pelagibacteraceae	Candidatus Pelagibacter	Unknown
176	3	Bacteria	Unknown	Unknown	Unknown	Unknown	Unknown	uncultured bacterium BAC17H8
177	2	Bacteria	Proteobacteria	Alphaproteobacteria	Unknown	Unknown	Candidatus Puniceispirillum	Unknown
178	5	Bacteria	Proteobacteria	Unknown
179	2	Bacteria	Proteobacteria	Gammaproteobacteria	Unknown
180	5	Bacteria	Proteobacteria	Alphaproteobacteria	Pelagibacterales	Pelagibacteraceae	Unknown	alpha proteobacterium HIMB59
181	1	Bacteria	Proteobacteria	Alphaproteobacteria	Rhodobacterales	Rhodobacteraceae	Unknown	Rhodobacteraceae bacterium SB2
182	2	Bacteria	Proteobacteria	Gammaproteobacteria	Cellvibrionales	Unknown
183	1	Bacteria	Bacteroidetes	Bacteroidia	Bacteroidales	Bacteroidaceae	Bacteroides	Unknown
184	3	Bacteria	Proteobacteria	Alphaproteobacteria	Unknown
185	2	Bacteria	Proteobacteria	Gammaproteobacteria	Unknown
186	4	Bacteria	Proteobacteria	Gammaproteobacteria	Unknown
187	2	Bacteria	Proteobacteria	Alphaproteobacteria	Unknown
188	3	Bacteria	Proteobacteria	Unknown
189	2	Bacteria	Proteobacteria	Alphaproteobacteria	Unknown	Unknown	Candidatus Puniceispirillum	Unknown
190	2	Bacteria	Proteobacteria	Alphaproteobacteria	Unknown
191	2	Bacteria	Proteobacteria	Alphaproteobacteria	Unknown
192	1	Bacteria	Proteobacteria	Alphaproteobacteria	Rhodobacterales	Rhodobacteraceae	Unknown
193	3	Bacteria	Proteobacteria	Alphaproteobacteria	Rhodobacterales	Rhodobacteraceae	Jannaschia	Unknown
194	2	Bacteria	Proteobacteria	Alphaproteobacteria	Unknown
195	4	Bacteria	Unknown
196	5	Bacteria	Proteobacteria	Alphaproteobacteria	Unknown	Unknown	Unknown	SAR116 cluster alpha proteobacterium HIMB100
197	2	Bacteria	Proteobacteria	Unknown
198	4	Bacteria	Proteobacteria	Gammaproteobacteria	Unknown
199	3	Bacteria	Proteobacteria	Gammaproteobacteria	Unknown
200	2	Bacteria	Proteobacteria	Alphaproteobacteria	Unknown	Unknown	Unknown	SAR116 cluster bacterium MED-G05
201	2	Bacteria	Proteobacteria	Alphaproteobacteria	Pelagibacterales	Unknown	Unknown	Pelagibacterales bacterium MED-G39
203	7	Bacteria	Proteobacteria	Alphaproteobacteria	Rhodobacterales	Rhodobacteraceae	Unknown
204	2	Bacteria	Cyanobacteria	Unclassified_cyanobacteria	Synechococcales	Synechococcaceae	Synechococcus	Unknown
205	4	Bacteria	Proteobacteria	Alphaproteobacteria	Rhodobacterales	Rhodobacteraceae	Yoonia	Yoonia litorea
206	1	Bacteria	Proteobacteria	Gammaproteobacteria	Unknown
207	2	Bacteria	Proteobacteria	Alphaproteobacteria	Pelagibacterales	Pelagibacteraceae	Unknown
208	3	Bacteria	Proteobacteria	Alphaproteobacteria	Unknown
209	1	Bacteria	Proteobacteria	Alphaproteobacteria	Pelagibacterales	Pelagibacteraceae	Unknown
210	2	Bacteria	Proteobacteria	Alphaproteobacteria	Unknown
211	2	Bacteria	Cyanobacteria	Unclassified_cyanobacteria	Synechococcales	Prochloraceae	Prochlorococcus	Unknown
212	2	Bacteria	Proteobacteria	Alphaproteobacteria	Rhodobacterales	Rhodobacteraceae	Unknown
213	2	Bacteria	Proteobacteria	Alphaproteobacteria	Pelagibacterales	Pelagibacteraceae	Unknown
214	2	Bacteria	Proteobacteria	Alphaproteobacteria	Rhizobiales	Unknown
215	1	Bacteria	Proteobacteria	Gammaproteobacteria	Unknown
216	2	Bacteria	Proteobacteria	Gammaproteobacteria	Vibrionales	Vibrionaceae	Unknown
217	9	Bacteria	Proteobacteria	Alphaproteobacteria	Unknown
218	3	Bacteria	Proteobacteria	Alphaproteobacteria	Pelagibacterales	Unknown
219	2	Bacteria	Proteobacteria	Gammaproteobacteria	Unknown
220	1	Bacteria	Unknown
221	1	Bacteria	Proteobacteria	Alphaproteobacteria	Unknown
222	4	Bacteria	Proteobacteria	Gammaproteobacteria	Unknown
223	1	Bacteria	Proteobacteria	Gammaproteobacteria	Unknown
224	12	Bacteria	Bacteroidetes	Flavobacteriia	Flavobacteriales	Flavobacteriaceae	Unknown
225	1	Bacteria	Proteobacteria	Alphaproteobacteria	Unknown
226	8	Bacteria	Proteobacteria	Gammaproteobacteria	Unknown
227	6	Bacteria	Proteobacteria	Alphaproteobacteria	Sphingomonadales	Sphingomonadaceae	Unknown
228	1	Bacteria	Proteobacteria	Alphaproteobacteria	Unknown
229	1	Bacteria	Proteobacteria	Alphaproteobacteria	Unknown
230	6	Bacteria	Proteobacteria	Alphaproteobacteria	Unknown
231	4	Bacteria	Proteobacteria	Gammaproteobacteria	Oceanospirillales	Halomonadaceae	Halomonas	Unknown
232	2	Bacteria	Proteobacteria	Alphaproteobacteria	Pelagibacterales	Pelagibacteraceae	Unknown
234	1	Bacteria	Proteobacteria	Alphaproteobacteria	Sphingomonadales	Sphingomonadaceae	Sphingomonas	Sphingomonas sp. Root710
235	1	Bacteria	Proteobacteria	Alphaproteobacteria	Rhodobacterales	Rhodobacteraceae	Ruegeria	Unknown
236	5	Bacteria	Unknown
237	1	Bacteria	Cyanobacteria	Unclassified_cyanobacteria	Synechococcales	Synechococcaceae	Unknown
238	1	Bacteria	Proteobacteria	Alphaproteobacteria	Unknown	Unknown	Unknown	SAR116 cluster bacterium MED-G04
239	13	Bacteria	Proteobacteria	Alphaproteobacteria	Caulobacterales	Caulobacteraceae	Phenylobacterium	Unknown
240	2	Bacteria	Proteobacteria	Alphaproteobacteria	Unknown
241	3	Bacteria	Proteobacteria	Alphaproteobacteria	Unknown
242	1	Bacteria	Proteobacteria	Alphaproteobacteria	Rhodobacterales	Rhodobacteraceae	Unknown
243	4	Bacteria	Proteobacteria	Alphaproteobacteria	Unknown
244	5	Bacteria	Proteobacteria	Alphaproteobacteria	Pelagibacterales	Pelagibacteraceae	Unknown
245	1	Bacteria	Proteobacteria	Unknown
246	3	Bacteria	Proteobacteria	Alphaproteobacteria	Unknown
247	1	Bacteria	Proteobacteria	Gammaproteobacteria	Unknown
248	3	Bacteria	Proteobacteria	Alphaproteobacteria	Rhizobiales	Unknown
249	4	Bacteria	Proteobacteria	Alphaproteobacteria	Rhodobacterales	Rhodobacteraceae	Unknown
250	1	Bacteria	Proteobacteria	Gammaproteobacteria	Unknown
251	1	Bacteria	Proteobacteria	Gammaproteobacteria	Unknown
252	1	Bacteria	Proteobacteria	Gammaproteobacteria	Cellvibrionales	Unknown
253	2	Bacteria	Proteobacteria	Alphaproteobacteria	Pelagibacterales	Pelagibacteraceae	Unknown
254	7	Bacteria	Bacteroidetes	Unknown
255	1	Bacteria	Proteobacteria	Gammaproteobacteria	Cellvibrionales	Unknown
256	4	Bacteria	Bacteroidetes	Flavobacteriia	Flavobacteriales	Cryomorphaceae	Unknown
257	1	Bacteria	Bacteroidetes	Flavobacteriia	Flavobacteriales	Unknown
258	15	Bacteria	Proteobacteria	Gammaproteobacteria	Unknown
259	3	Bacteria	Proteobacteria	Gammaproteobacteria	Unknown
260	1	Bacteria	Proteobacteria	Alphaproteobacteria	Rhodobacterales	Rhodobacteraceae	Flavimaricola	Flavimaricola marinus
261	1	Bacteria	Proteobacteria	Alphaproteobacteria	Pelagibacterales	Pelagibacteraceae	Unknown
262	1	Bacteria	Rhodothermaeota	Unknown	Unknown	Unknown	Unknown	Rhodothermaeota bacterium MED-G12
263	1	Bacteria	Proteobacteria	Unknown
264	1	Bacteria	Proteobacteria	Alphaproteobacteria	Pelagibacterales	Unknown	Unknown	Pelagibacterales bacterium MED-G44
265	1	Bacteria	Proteobacteria	Gammaproteobacteria	Alteromonadales	Alteromonadaceae	Unknown	Alteromonadaceae bacterium TMED101
266	1	Bacteria	Proteobacteria	Alphaproteobacteria	Unknown	Unknown	Unknown	Alphaproteobacteria bacterium TMED199
267	1	Bacteria	Proteobacteria	Alphaproteobacteria	Pelagibacterales	Pelagibacteraceae	Unknown
268	1	Bacteria	Proteobacteria	Unknown
269	3	Bacteria	Proteobacteria	Gammaproteobacteria	Cellvibrionales	Unknown	Unknown	Cellvibrionales bacterium TMED21
270	1	Bacteria	Proteobacteria	Alphaproteobacteria	Unknown
271	1	Bacteria	Proteobacteria	Gammaproteobacteria	Cellvibrionales	Unknown
272	1	Bacteria	Proteobacteria	Alphaproteobacteria	Unknown
273	1	Bacteria	Proteobacteria	Gammaproteobacteria	Unknown
274	4	Bacteria	Proteobacteria	Unknown
275	1	Bacteria	Proteobacteria	Alphaproteobacteria	Rhodobacterales	Rhodobacteraceae	Unknown
276	2	Bacteria	Proteobacteria	Gammaproteobacteria	Pseudomonadales	Pseudomonadaceae	Pseudomonas	Unknown
277	1	Bacteria	Proteobacteria	Alphaproteobacteria	Unknown
278	1	Bacteria	Proteobacteria	Unknown
279	1	Bacteria	Proteobacteria	Alphaproteobacteria	Pelagibacterales	Unknown
280	3	Bacteria	Proteobacteria	Alphaproteobacteria	Unknown	Unknown	Candidatus Puniceispirillum	Unknown
281	9	Bacteria	Proteobacteria	Alphaproteobacteria	Pelagibacterales	Pelagibacteraceae	Candidatus Pelagibacter	Unknown
282	2	Bacteria	Unknown
283	1	Bacteria	Proteobacteria	Alphaproteobacteria	Pelagibacterales	Pelagibacteraceae	Unknown
284	2	Bacteria	Proteobacteria	Unknown
285	1	Bacteria	Proteobacteria	Gammaproteobacteria	Pseudomonadales	Pseudomonadaceae	Pseudomonas	Unknown
286	8	Bacteria	Proteobacteria	Alphaproteobacteria	Pelagibacterales	Pelagibacteraceae	Candidatus Pelagibacter	Unknown
287	1	Bacteria	Unknown
288	2	Bacteria	Proteobacteria	Gammaproteobacteria	Pseudomonadales	Pseudomonadaceae	Pseudomonas	Pseudomonas aeruginosa group
289	1	Bacteria	Proteobacteria	Alphaproteobacteria	Rhodobacterales	Rhodobacteraceae	Unknown
290	4	Bacteria	Bacteroidetes	Flavobacteriia	Flavobacteriales	Flavobacteriaceae	Unknown
291	1	Bacteria	Proteobacteria	Alphaproteobacteria	Unknown	Unknown	Unknown	SAR116 cluster alpha proteobacterium HIMB100
292	1	Bacteria	Proteobacteria	Alphaproteobacteria	Pelagibacterales	Pelagibacteraceae	Unknown
293	1	Bacteria	Proteobacteria	Unknown
294	1	Bacteria	Proteobacteria	Alphaproteobacteria	Rhizobiales	Phyllobacteriaceae	Mesorhizobium	Unknown
295	1	Bacteria	Proteobacteria	Alphaproteobacteria	Pelagibacterales	Pelagibacteraceae	Candidatus Pelagibacter	Candidatus Pelagibacter ubique
296	1	Bacteria	Unknown
297	1	Bacteria	Proteobacteria	Alphaproteobacteria	Pelagibacterales	Pelagibacteraceae	Unknown
298	1	Bacteria	Proteobacteria	Gammaproteobacteria	Pseudomonadales	Pseudomonadaceae	Pseudomonas	Unknown
299	1	Bacteria	Proteobacteria	Alphaproteobacteria	Rhodobacterales	Rhodobacteraceae	Paenirhodobacter	Paenirhodobacter enshiensis
300	1	Bacteria	Proteobacteria	Alphaproteobacteria	Rhodobacterales	Rhodobacteraceae	Unknown
301	2	Bacteria	Bacteroidetes	Flavobacteriia	Flavobacteriales	Crocinitomicaceae	Unknown
302	4	Bacteria	Bacteroidetes	Unknown
303	1	Bacteria	Proteobacteria	Alphaproteobacteria	Unknown	Unknown	Unknown	Alphaproteobacteria bacterium TMED54
304	2	Bacteria	Proteobacteria	Alphaproteobacteria	Rhodobacterales	Rhodobacteraceae	Unknown
305	1	Bacteria	Proteobacteria	Alphaproteobacteria	Unknown	Unknown	Candidatus Micropelagos	Candidatus Micropelagos thuwalensis
306	20	Bacteria	Proteobacteria	Gammaproteobacteria	Oceanospirillales	Oleiphilaceae	Oleiphilus	Unknown
308	1	Bacteria	Actinobacteria	Actinobacteria	Corynebacteriales	Mycobacteriaceae	Unknown
309	1	Bacteria	Proteobacteria	Alphaproteobacteria	Pelagibacterales	Pelagibacteraceae	Unknown	Pelagibacteraceae bacterium GOM-A1
310	1	Bacteria	Proteobacteria	Alphaproteobacteria	Pelagibacterales	Pelagibacteraceae	Unknown
311	1	Bacteria	Proteobacteria	Alphaproteobacteria	Unknown
312	1	Bacteria	Proteobacteria	Gammaproteobacteria	Cellvibrionales	Unknown
313	1	Bacteria	Proteobacteria	Alphaproteobacteria	Unknown
314	1	Bacteria	Proteobacteria	Unknown
315	1	Bacteria	Proteobacteria	Alphaproteobacteria	Pelagibacterales	Pelagibacteraceae	Unknown
316	1	Bacteria	Proteobacteria	Alphaproteobacteria	Pelagibacterales	Pelagibacteraceae	Unknown
317	1	Bacteria	Proteobacteria	Alphaproteobacteria	Unknown
318	1	Bacteria	Proteobacteria	Alphaproteobacteria	Unknown
319	1	Bacteria	Bacteroidetes	Flavobacteriia	Flavobacteriales	Flavobacteriaceae	Flavobacterium	Unknown
320	4	Bacteria	Proteobacteria	Gammaproteobacteria	Unknown
321	6	Bacteria	Proteobacteria	Alphaproteobacteria	Unknown	Unknown	Candidatus Puniceispirillum	Candidatus Puniceispirillum sp. TMED52
322	2	Bacteria	Proteobacteria	Gammaproteobacteria	Unknown	Unknown	Unknown	Gammaproteobacteria bacterium TMED243
323	1	Bacteria	Proteobacteria	Alphaproteobacteria	Sphingomonadales	Sphingomonadaceae	Unknown
324	1	Bacteria	Bacteroidetes	Unknown
325	5	Bacteria	Proteobacteria	Alphaproteobacteria	Unknown
326	2	Bacteria	Proteobacteria	Unknown
327	5	Bacteria	Bacteroidetes	Bacteroidia	Bacteroidales	Bacteroidaceae	Bacteroides	Unknown
328	1	Bacteria	Bacteroidetes	Flavobacteriia	Flavobacteriales	Flavobacteriaceae	Unknown
329	1	Bacteria	Proteobacteria	Alphaproteobacteria	Unknown
330	1	Bacteria	Proteobacteria	Alphaproteobacteria	Sphingomonadales	Erythrobacteraceae	Erythrobacter	Unknown
331	16	Bacteria	Proteobacteria	Alphaproteobacteria	Rhodobacterales	Rhodobacteraceae	Unknown
332	2	Bacteria	Proteobacteria	Alphaproteobacteria	Unknown
333	1	Bacteria	Actinobacteria	Actinobacteria	Corynebacteriales	Mycobacteriaceae	Mycobacterium	Mycobacterium sp. 1423905.2
334	2	Bacteria	Proteobacteria	Alphaproteobacteria	Unknown
335	1	Bacteria	Actinobacteria	Unknown
336	1	Bacteria	Proteobacteria	Gammaproteobacteria	Cellvibrionales	Halieaceae	Unknown
337	3	Bacteria	Proteobacteria	Gammaproteobacteria	Unknown
338	3	Bacteria	Proteobacteria	Alphaproteobacteria	Pelagibacterales	Unknown
339	3	Bacteria	Bacteroidetes	Flavobacteriia	Flavobacteriales	Unknown
340	5	Bacteria	Proteobacteria	Gammaproteobacteria	Unknown
341	2	Bacteria	Unknown
342	1	Bacteria	Proteobacteria	Alphaproteobacteria	Unknown
343	1	Bacteria	Proteobacteria	Alphaproteobacteria	Rhodobacterales	Rhodobacteraceae	Planktomarina	Planktomarina temperata
344	1	Bacteria	Proteobacteria	Alphaproteobacteria	Sphingomonadales	Sphingomonadaceae	Sphingopyxis	Sphingopyxis sp. RIFCSPHIGHO2_12_FULL_65_19
345	2	Bacteria	Proteobacteria	Alphaproteobacteria	Unknown	Unknown	Candidatus Puniceispirillum	Candidatus Puniceispirillum marinum
346	1	Bacteria	Proteobacteria	Alphaproteobacteria	Rhodobacterales	Rhodobacteraceae	Paracoccus	Paracoccus denitrificans
347	1	Bacteria	Proteobacteria	Gammaproteobacteria	Alteromonadales	Shewanellaceae	Shewanella	Unknown
348	1	Bacteria	Proteobacteria	Alphaproteobacteria	Unknown	Unknown	Candidatus Puniceispirillum	Unknown
351	3	Bacteria	Proteobacteria	Alphaproteobacteria	Unknown	Unknown	Candidatus Puniceispirillum	Candidatus Puniceispirillum sp. TMED245
352	2	Bacteria	Proteobacteria	Alphaproteobacteria	Rhodobacterales	Rhodobacteraceae	Unknown
353	1	Bacteria	Bacteroidetes	Unknown	Unknown	Unknown	Unknown	Bacteroidetes bacterium TMED284
354	8	Bacteria	Proteobacteria	Alphaproteobacteria	Pelagibacterales	Unknown
355	8	Bacteria	Proteobacteria	Alphaproteobacteria	Pelagibacterales	Unknown
356	6	Bacteria	Proteobacteria	Alphaproteobacteria	Rhodobacterales	Rhodobacteraceae	Unknown
357	4	Bacteria	Proteobacteria	Gammaproteobacteria	Oceanospirillales	Endozoicomonaceae	Endozoicomonas	Unknown
358	3	Bacteria	Proteobacteria	Unknown
359	2	Bacteria	Proteobacteria	Gammaproteobacteria	Oceanospirillales	Halomonadaceae	Unknown
360	2	Bacteria	Cyanobacteria	Unclassified_cyanobacteria	Synechococcales	Synechococcaceae	Synechococcus	Unknown
361	2	Bacteria	Rhodothermaeota	Unknown	Unknown	Unknown	Unknown	Rhodothermaeota bacterium MED-G12
362	4	Bacteria	Proteobacteria	Unknown
363	5	Bacteria	Proteobacteria	Alphaproteobacteria	Unknown
364	3	Bacteria	Proteobacteria	Gammaproteobacteria	Unknown
366	1	Bacteria	Proteobacteria	Alphaproteobacteria	Pelagibacterales	Unknown
367	1	Bacteria	Proteobacteria	Alphaproteobacteria	Pelagibacterales	Pelagibacteraceae	Candidatus Pelagibacter	Candidatus Pelagibacter ubique
368	4	Bacteria	Proteobacteria	Gammaproteobacteria	Unknown
369	1	Bacteria	Proteobacteria	Alphaproteobacteria	Rhodobacterales	Rhodobacteraceae	Sulfitobacter	Unknown
370	1	Bacteria	Proteobacteria	Alphaproteobacteria	Pelagibacterales	Unknown	Unknown	Pelagibacterales bacterium MED-G39
371	1	Bacteria	Bacteroidetes	Flavobacteriia	Flavobacteriales	Flavobacteriaceae	Unknown
372	5	Bacteria	Rhodothermaeota	Unknown	Unknown	Unknown	Unknown	Rhodothermaeota bacterium MED-G12
373	1	Bacteria	Proteobacteria	Alphaproteobacteria	Rhodobacterales	Rhodobacteraceae	Rhodovulum	Unknown
374	1	Bacteria	Proteobacteria	Alphaproteobacteria	Unknown
375	1	Bacteria	Proteobacteria	Alphaproteobacteria	Unknown
376	2	Bacteria	Proteobacteria	Unknown
377	1	Bacteria	Proteobacteria	Alphaproteobacteria	Rhizobiales	Phyllobacteriaceae	Unknown	Phyllobacteriaceae bacterium Water-Bin73
378	1	Bacteria	Proteobacteria	Alphaproteobacteria	Rhodobacterales	Rhodobacteraceae	Litorimicrobium	Litorimicrobium taeanense
379	1	Bacteria	Proteobacteria	Gammaproteobacteria	Unknown
380	1	Bacteria	Rhodothermaeota	Unknown	Unknown	Unknown	Unknown	Rhodothermaeota bacterium MED-G12
381	1	Bacteria	Proteobacteria	Alphaproteobacteria	Sphingomonadales	Sphingomonadaceae	Sphingopyxis	Unknown
382	2	Bacteria	Proteobacteria	Alphaproteobacteria	Unknown	Unknown	Candidatus Puniceispirillum	Candidatus Puniceispirillum sp. TMED213
383	1	Bacteria	Rhodothermaeota	Unknown	Unknown	Unknown	Unknown	Rhodothermaeota bacterium MED-G12
384	1	Bacteria	Proteobacteria	Alphaproteobacteria	Pelagibacterales	Pelagibacteraceae	Unknown	alpha proteobacterium HIMB59
385	1	Bacteria	Proteobacteria	Betaproteobacteria	Unknown
386	1	Bacteria	Proteobacteria	Unknown
388	1	Bacteria	Proteobacteria	Gammaproteobacteria	Unknown	Unknown	Unknown	Gammaproteobacteria bacterium TMED112
389	1	Bacteria	Proteobacteria	Gammaproteobacteria	Unknown
390	1	Bacteria	Proteobacteria	Alphaproteobacteria	Unknown
391	1	Bacteria	Proteobacteria	Gammaproteobacteria	Unknown
392	1	Bacteria	Proteobacteria	Alphaproteobacteria	Pelagibacterales	Pelagibacteraceae	Candidatus Pelagibacter	Unknown
393	2	Bacteria	Unknown
394	1	Bacteria	Proteobacteria	Unknown
395	1	Bacteria	Proteobacteria	Unknown
396	1	Bacteria	Proteobacteria	Alphaproteobacteria	Pelagibacterales	Unknown	Unknown	Pelagibacterales bacterium MED-G39
397	1	Bacteria	Proteobacteria	Gammaproteobacteria	Unknown
398	1	Bacteria	Proteobacteria	Gammaproteobacteria	Cellvibrionales	Unknown
399	1	Bacteria	Proteobacteria	Alphaproteobacteria	Unknown	Unknown	Candidatus Puniceispirillum	Candidatus Puniceispirillum sp. TMED52
400	1	Bacteria	Bacteroidetes	Flavobacteriia	Flavobacteriales	Flavobacteriaceae	Unknown	Flavobacteriaceae bacterium TMED265
401	1	Bacteria	Proteobacteria	Unknown
402	1	Bacteria	Proteobacteria	Alphaproteobacteria	Pelagibacterales	Pelagibacteraceae	Unknown
404	1	Bacteria	Unknown
405	1	Bacteria	Proteobacteria	Alphaproteobacteria	Pelagibacterales	Pelagibacteraceae	Unknown	alpha proteobacterium HIMB59
406	1	Bacteria	Proteobacteria	Alphaproteobacteria	Rhodobacterales	Rhodobacteraceae	Unknown	Rhodobacteraceae bacterium TMED111
407	1	Bacteria	Proteobacteria	Unknown
408	1	Bacteria	Proteobacteria	Alphaproteobacteria	Pelagibacterales	Pelagibacteraceae	Candidatus Pelagibacter	Candidatus Pelagibacter sp. TMED142
409	2	Bacteria	Proteobacteria	Unknown
410	1	Bacteria	Proteobacteria	Alphaproteobacteria	Unknown
412	1	Bacteria	Unknown
413	1	Bacteria	Proteobacteria	Gammaproteobacteria	Unknown
414	1	Bacteria	Proteobacteria	Gammaproteobacteria	Unknown	Unknown	Unknown	SAR86 cluster bacterium SAR86A
415	1	Bacteria	Proteobacteria	Gammaproteobacteria	Unknown
416	1	Bacteria	Proteobacteria	Gammaproteobacteria	Pseudomonadales	Pseudomonadaceae	Pseudomonas	Pseudomonas aeruginosa group
417	1	Bacteria	Proteobacteria	Gammaproteobacteria	Pseudomonadales	Pseudomonadaceae	Pseudomonas	Pseudomonas sp. StFLB209
418	1	Bacteria	Unknown
419	1	Bacteria	Proteobacteria	Alphaproteobacteria	Rhodobacterales	Rhodobacteraceae	Unknown
420	2	Bacteria	Proteobacteria	Alphaproteobacteria	Unknown	Unknown	Candidatus Puniceispirillum	Candidatus Puniceispirillum sp. TMED176
421	1	Bacteria	Proteobacteria	Alphaproteobacteria	Unknown
422	1	Bacteria	Proteobacteria	Gammaproteobacteria	Unknown
423	1	Bacteria	Unknown
424	2	Bacteria	Proteobacteria	Alphaproteobacteria	Pelagibacterales	Unknown
425	1	Bacteria	Proteobacteria	Alphaproteobacteria	Pelagibacterales	Unknown
426	1	Bacteria	Proteobacteria	Gammaproteobacteria	Unknown
427	1	Bacteria	Unknown
428	1	Bacteria	Proteobacteria	Alphaproteobacteria	Rickettsiales	Unknown
429	1	Bacteria	Unknown
430	4	Bacteria	Proteobacteria	Alphaproteobacteria	Pelagibacterales	Pelagibacteraceae	Candidatus Pelagibacter	Candidatus Pelagibacter ubique
431	1	Bacteria	Proteobacteria	Alphaproteobacteria	Rhodobacterales	Rhodobacteraceae	Unknown
432	1	Bacteria	Proteobacteria	Alphaproteobacteria	Pelagibacterales	Pelagibacteraceae	Candidatus Pelagibacter	Candidatus Pelagibacter ubique
433	1	Bacteria	Proteobacteria	Gammaproteobacteria	Cellvibrionales	Halieaceae	Pseudohaliea	Pseudohaliea rubra
434	2	Bacteria	Proteobacteria	Gammaproteobacteria	Cellvibrionales	Unknown
435	1	Bacteria	Proteobacteria	Alphaproteobacteria	Unknown
436	1	Bacteria	Proteobacteria	Alphaproteobacteria	Rhodobacterales	Rhodobacteraceae	Unknown
437	1	Bacteria	Proteobacteria	Alphaproteobacteria	Unknown
438	2	Bacteria	Unknown
439	2	Bacteria	Cyanobacteria	Unclassified_cyanobacteria	Synechococcales	Synechococcaceae	Unknown
440	1	Bacteria	Proteobacteria	Alphaproteobacteria	Pelagibacterales	Pelagibacteraceae	Unknown
441	1	Bacteria	Proteobacteria	Unknown
442	3	Bacteria	Proteobacteria	Alphaproteobacteria	Unknown
443	3	Bacteria	Unknown
444	1	Bacteria	Proteobacteria	Alphaproteobacteria	Pelagibacterales	Pelagibacteraceae	Unknown
445	10	Bacteria	Proteobacteria	Alphaproteobacteria	Unknown
446	1	Bacteria	Proteobacteria	Alphaproteobacteria	Pelagibacterales	Pelagibacteraceae	Unknown
447	2	Bacteria	Proteobacteria	Alphaproteobacteria	Pelagibacterales	Unknown
448	1	Bacteria	Proteobacteria	Gammaproteobacteria	Unknown
449	2	Bacteria	Proteobacteria	Gammaproteobacteria	Unknown
450	9	Bacteria	Proteobacteria	Alphaproteobacteria	Pelagibacterales	Unknown
451	1	Bacteria	Proteobacteria	Gammaproteobacteria	Unknown
452	1	Bacteria	Proteobacteria	Alphaproteobacteria	Rhodobacterales	Rhodobacteraceae	Unknown
453	1	Bacteria	Proteobacteria	Alphaproteobacteria	Rhodobacterales	Rhodobacteraceae	Rhodovulum	Rhodovulum sp. P5
454	1	Bacteria	Bacteroidetes	Unknown	Unknown	Unknown	Unknown	Bacteroidetes bacterium
455	3	Bacteria	Proteobacteria	Gammaproteobacteria	Oceanospirillales	Oceanospirillaceae	Marinomonas	Unknown
456	3	Bacteria	Proteobacteria	Alphaproteobacteria	Pelagibacterales	Pelagibacteraceae	Unknown
457	1	Bacteria	Proteobacteria	Gammaproteobacteria	Oceanospirillales	Unknown	Unknown	Oceanospirillales bacterium TMED91
459	2	Bacteria	Proteobacteria	Unknown
460	1	Bacteria	Unknown
461	1	Bacteria	Proteobacteria	Alphaproteobacteria	Unknown
462	1	Bacteria	Proteobacteria	Gammaproteobacteria	Alteromonadales	Alteromonadaceae	Unknown	Alteromonadaceae bacterium TMED101
463	1	Bacteria	Unknown
464	2	Bacteria	Proteobacteria	Alphaproteobacteria	Pelagibacterales	Pelagibacteraceae	Unknown
465	1	Bacteria	Proteobacteria	Gammaproteobacteria	Unknown	Unknown	Unknown	SAR86 cluster bacterium SAR86B
466	1	Bacteria	Proteobacteria	Alphaproteobacteria	Unknown
467	1	Bacteria	Proteobacteria	Gammaproteobacteria	Cellvibrionales	Unknown
468	1	Bacteria	Proteobacteria	Gammaproteobacteria	Unknown
469	1	Bacteria	Proteobacteria	Alphaproteobacteria	Unknown	Unknown	Candidatus Puniceispirillum	Candidatus Puniceispirillum marinum
470	1	Bacteria	Proteobacteria	Betaproteobacteria	Unknown
471	4	Bacteria	Proteobacteria	Alphaproteobacteria	Unknown
472	2	Bacteria	Proteobacteria	Alphaproteobacteria	Pelagibacterales	Pelagibacteraceae	Unknown	alpha proteobacterium HIMB59
473	1	Bacteria	Proteobacteria	Alphaproteobacteria	Pelagibacterales	Pelagibacteraceae	Unknown
474	1	Bacteria	Proteobacteria	Alphaproteobacteria	Unknown	Unknown	Candidatus Puniceispirillum	Unknown
475	1	Bacteria	Proteobacteria	Gammaproteobacteria	Unknown
476	1	Bacteria	Proteobacteria	Alphaproteobacteria	Pelagibacterales	Pelagibacteraceae	Unknown
477	2	Bacteria	Proteobacteria	Alphaproteobacteria	Pelagibacterales	Pelagibacteraceae	Unknown
478	5	Bacteria	Proteobacteria	Gammaproteobacteria	Cellvibrionales	Halieaceae	Unknown
479	2	Bacteria	Proteobacteria	Alphaproteobacteria	Unknown
480	1	Bacteria	Proteobacteria	Gammaproteobacteria	Unknown
481	5	Bacteria	Proteobacteria	Alphaproteobacteria	Rhodobacterales	Rhodobacteraceae	Unknown
482	1	Bacteria	Proteobacteria	Alphaproteobacteria	Unknown
483	1	Bacteria	Proteobacteria	Alphaproteobacteria	Rhodobacterales	Rhodobacteraceae	Unknown
484	1	Bacteria	Proteobacteria	Alphaproteobacteria	Pelagibacterales	Unknown
485	6	Bacteria	Proteobacteria	Alphaproteobacteria	Unknown
486	2	Bacteria	Proteobacteria	Alphaproteobacteria	Pelagibacterales	Pelagibacteraceae	Unknown
487	1	Bacteria	Proteobacteria	Betaproteobacteria	Burkholderiales	Unknown
488	7	Bacteria	Proteobacteria	Alphaproteobacteria	Unknown
489	1	Bacteria	Proteobacteria	Alphaproteobacteria	Unknown
490	1	Bacteria	Bacteroidetes	Flavobacteriia	Flavobacteriales	Flavobacteriaceae	Unknown
491	1	Bacteria	Proteobacteria	Alphaproteobacteria	Pelagibacterales	Pelagibacteraceae	Unknown
492	1	Bacteria	Proteobacteria	Alphaproteobacteria	Pelagibacterales	Pelagibacteraceae	Unknown	alpha proteobacterium HIMB59
493	1	Bacteria	Proteobacteria	Alphaproteobacteria	Pelagibacterales	Pelagibacteraceae	Unknown
494	1	Bacteria	Proteobacteria	Unknown
495	1	Bacteria	Proteobacteria	Alphaproteobacteria	Unknown
496	1	Bacteria	Proteobacteria	Alphaproteobacteria	Pelagibacterales	Pelagibacteraceae	Candidatus Pelagibacter	Unknown
497	1	Bacteria	Proteobacteria	Unknown
498	1	Bacteria	Proteobacteria	Gammaproteobacteria	Cellvibrionales	Unknown
499	3	Bacteria	Proteobacteria	Alphaproteobacteria	Unknown
500	2	Bacteria	Proteobacteria	Alphaproteobacteria	Unknown
501	1	Bacteria	Proteobacteria	Gammaproteobacteria	Oceanospirillales	Unknown
502	1	Bacteria	Cyanobacteria	Unclassified_cyanobacteria	Synechococcales	Synechococcaceae	Synechococcus	Unknown
503	3	Bacteria	Bacteroidetes	Unknown
504	1	Bacteria	Proteobacteria	Gammaproteobacteria	Cellvibrionales	Unknown
505	4	Bacteria	Proteobacteria	Alphaproteobacteria	Pelagibacterales	Pelagibacteraceae	Unknown
506	1	Bacteria	Proteobacteria	Alphaproteobacteria	Unknown
507	1	Bacteria	Proteobacteria	Alphaproteobacteria	Unknown	Unknown	Unknown	SAR116 cluster bacterium MED-G06
508	1	Bacteria	Proteobacteria	Alphaproteobacteria	Pelagibacterales	Unknown
509	1	Bacteria	Proteobacteria	Gammaproteobacteria	Cellvibrionales	Halieaceae	Haliea	Haliea salexigens
510	1	Bacteria	Proteobacteria	Alphaproteobacteria	Unknown
511	5	Bacteria	Proteobacteria	Alphaproteobacteria	Unknown
513	1	Bacteria	Proteobacteria	Alphaproteobacteria	Unknown	Unknown	Unknown	SAR116 cluster alpha proteobacterium HIMB100
514	1	Bacteria	Proteobacteria	Gammaproteobacteria	Unknown
516	1	Bacteria	Proteobacteria	Alphaproteobacteria	Unknown
517	1	Bacteria	Bacteroidetes	Flavobacteriia	Flavobacteriales	Flavobacteriaceae	Tenacibaculum	Unknown
518	18	Bacteria	Proteobacteria	Alphaproteobacteria	Pelagibacterales	Pelagibacteraceae	Candidatus Pelagibacter	Unknown
519	7	Bacteria	Proteobacteria	Alphaproteobacteria	Rhodobacterales	Rhodobacteraceae	Unknown
520	18	Bacteria	Proteobacteria	Alphaproteobacteria	Pelagibacterales	Pelagibacteraceae	Unknown
521	1	Bacteria	Unknown
522	13	Bacteria	Proteobacteria	Alphaproteobacteria	Rhizobiales	Unknown	Methyloceanibacter	Unknown
523	2	Bacteria	Proteobacteria	Alphaproteobacteria	Unknown
524	8	Bacteria	Unknown	Unknown	Unknown	Unknown	Unknown	uncultured marine bacterium HF10_12C08
525	1	Bacteria	Proteobacteria	Gammaproteobacteria	Unknown
526	5	Bacteria	Proteobacteria	Alphaproteobacteria	Rhodobacterales	Rhodobacteraceae	Unknown
527	1	Bacteria	Cyanobacteria	Unclassified_cyanobacteria	Synechococcales	Synechococcaceae	Synechococcus	Unknown
528	1	Bacteria	Proteobacteria	Alphaproteobacteria	Rhizobiales	Cohaesibacteraceae	Cohaesibacter	Cohaesibacter marisflavi
529	1	Bacteria	Cyanobacteria	Unclassified_cyanobacteria	Synechococcales	Synechococcaceae	Synechococcus	Unknown
530	1	Bacteria	Bacteroidetes	Unknown
531	1	Bacteria	Cyanobacteria	Unclassified_cyanobacteria
532	7	Bacteria	Proteobacteria	Gammaproteobacteria	Unknown
534	8	Bacteria	Proteobacteria	Alphaproteobacteria	Unknown
535	2	Bacteria	Proteobacteria	Alphaproteobacteria	Pelagibacterales	Pelagibacteraceae	Unknown	alpha proteobacterium HIMB59
536	1	Bacteria	Proteobacteria	Alphaproteobacteria	Rhodobacterales	Rhodobacteraceae	Unknown
537	4	Bacteria	Proteobacteria	Gammaproteobacteria	Unknown
538	1	Bacteria	Proteobacteria	Gammaproteobacteria	Unknown	Unknown	Unknown	Gammaproteobacteria bacterium TMED34
539	1	Bacteria	Proteobacteria	Alphaproteobacteria	Pelagibacterales	Pelagibacteraceae	Candidatus Pelagibacter	Unknown
540	1	Bacteria	Unknown
542	1	Bacteria	Unknown	Unknown	Unknown	Unknown	Unknown	uncultured bacterium MedeBAC82F10
543	1	Bacteria	Proteobacteria	Alphaproteobacteria	Pelagibacterales	Unknown
545	1	Bacteria	Proteobacteria	Alphaproteobacteria	Pelagibacterales	Pelagibacteraceae	Unknown
546	1	Bacteria	Proteobacteria	Unknown
549	1	Bacteria	Proteobacteria	Gammaproteobacteria	Unknown
551	1	Bacteria	Proteobacteria	Alphaproteobacteria	Rhodobacterales	Rhodobacteraceae	Unknown	Rhodobacteraceae bacterium SB2
552	1	Bacteria	Bacteroidetes	Unknown
553	1	Bacteria	Unknown
555	1	Bacteria	Proteobacteria	Alphaproteobacteria	Pelagibacterales	Pelagibacteraceae	Unknown
556	1	Bacteria	Proteobacteria	Betaproteobacteria	Unknown
558	2	Bacteria	Proteobacteria	Gammaproteobacteria	Unknown
559	1	Bacteria	Proteobacteria	Gammaproteobacteria	Unknown
561	1	Bacteria	Proteobacteria	Gammaproteobacteria	Unknown
562	1	Bacteria	Proteobacteria	Alphaproteobacteria	Unknown
563	1	Bacteria	Bacteroidetes	Flavobacteriia	Flavobacteriales	Unknown	Unknown	Flavobacteriales bacterium MED-G22
564	1	Bacteria	Bacteroidetes	Flavobacteriia	Flavobacteriales	Flavobacteriaceae	Flavobacterium	Unknown
565	1	Bacteria	Proteobacteria	Gammaproteobacteria	Unknown
566	1	Bacteria	Proteobacteria	Alphaproteobacteria	Rhodobacterales	Rhodobacteraceae	Roseovarius	Unknown
567	1	Bacteria	Proteobacteria	Alphaproteobacteria	Rhodobacterales	Rhodobacteraceae	Unknown	Rhodobacteraceae bacterium SB2
568	1	Bacteria	Unknown
569	1	Bacteria	Proteobacteria	Alphaproteobacteria	Unknown	Unknown	Unknown	Alphaproteobacteria bacterium TMED54
571	1	Bacteria	Bacteroidetes	Flavobacteriia	Flavobacteriales	Flavobacteriaceae	Unknown
573	1	Bacteria	Proteobacteria	Gammaproteobacteria	Unknown
574	1	Bacteria	Proteobacteria	Alphaproteobacteria	Rhodobacterales	Rhodobacteraceae	Unknown
575	1	Bacteria	Proteobacteria	Gammaproteobacteria	Pseudomonadales	Pseudomonadaceae	Pseudomonas	Unknown
577	1	Bacteria	Proteobacteria	Gammaproteobacteria	Alteromonadales	Alteromonadaceae	Unknown	Alteromonadaceae bacterium TMED101
578	1	Bacteria	Proteobacteria	Alphaproteobacteria	Pelagibacterales	Pelagibacteraceae	Unknown
579	1	Bacteria	Proteobacteria	Unknown
580	1	Bacteria	Proteobacteria	Gammaproteobacteria	Unknown
581	1	Bacteria	Proteobacteria	Gammaproteobacteria	Unknown
582	1	Bacteria	Proteobacteria	Alphaproteobacteria	Unknown
583	1	Bacteria	Proteobacteria	Gammaproteobacteria	Unknown
585	2	Bacteria	Proteobacteria	Alphaproteobacteria	Unknown
586	2	Bacteria	Proteobacteria	Alphaproteobacteria	Unknown
587	7	Bacteria	Proteobacteria	Alphaproteobacteria	Unknown
588	5	Bacteria	Verrucomicrobia	Opitutae	Puniceicoccales	Puniceicoccaceae	Unknown
589	1	Bacteria	Proteobacteria	Betaproteobacteria	Neisseriales	Chromobacteriaceae	Unknown
590	3	Bacteria	Proteobacteria	Alphaproteobacteria	Unknown
592	1	Bacteria	Proteobacteria	Gammaproteobacteria	Unknown
594	2	Bacteria	Proteobacteria	Alphaproteobacteria	Unknown
595	1	Bacteria	Unknown
596	3	Bacteria	Proteobacteria	Gammaproteobacteria	Cellvibrionales	Unknown
597	2	Bacteria	Proteobacteria	Gammaproteobacteria	Oceanospirillales	Unknown	Unknown	Oceanospirillales bacterium TMED91
599	1	Bacteria	Proteobacteria	Alphaproteobacteria	Pelagibacterales	Pelagibacteraceae	Unknown	Pelagibacteraceae bacterium TMED13
601	1	Bacteria	Proteobacteria	Alphaproteobacteria	Pelagibacterales	Unknown
602	1	Bacteria	Proteobacteria	Alphaproteobacteria	Unknown	Unknown	Unknown	Alphaproteobacteria bacterium TMED199
603	1	Bacteria	Proteobacteria	Gammaproteobacteria	Unknown
604	2	Bacteria	Proteobacteria	Alphaproteobacteria	Pelagibacterales	Pelagibacteraceae	Unknown	alpha proteobacterium HIMB59
605	1	Bacteria	Proteobacteria	Gammaproteobacteria	Unknown
606	1	Bacteria	Actinobacteria	Actinobacteria	Corynebacteriales	Mycobacteriaceae	Unknown
607	1	Bacteria	Proteobacteria	Alphaproteobacteria	Unknown
608	13	Bacteria	Proteobacteria	Gammaproteobacteria	Unknown
609	1	Bacteria	Proteobacteria	Alphaproteobacteria	Rhodobacterales	Rhodobacteraceae	Unknown	Rhodobacteraceae bacterium SB2
610	2	Bacteria	Proteobacteria	Deltaproteobacteria	Desulfuromonadales	Unknown
611	1	Bacteria	Proteobacteria	Alphaproteobacteria	Rhodobacterales	Rhodobacteraceae	Unknown
612	1	Bacteria	Proteobacteria	Unknown
613	1	Bacteria	Proteobacteria	Alphaproteobacteria	Pelagibacterales	Pelagibacteraceae	Unknown
614	1	Bacteria	Proteobacteria	Alphaproteobacteria	Rhizobiales	Hyphomicrobiaceae	Devosia	Devosia enhydra
615	2	Bacteria	Proteobacteria	Gammaproteobacteria	Oceanospirillales	Unknown	Unknown	Oceanospirillales bacterium TMED91
616	1	Bacteria	Unknown
617	1	Bacteria	Proteobacteria	Alphaproteobacteria	Pelagibacterales	Pelagibacteraceae	Unknown	Pelagibacteraceae bacterium
619	1	Bacteria	Proteobacteria	Alphaproteobacteria	Pelagibacterales	Pelagibacteraceae	Unknown
620	1	Bacteria	Unknown

## Sheet: 2nSET12_tax
N (protein group)	Peptides(95%)	Domain	Phylum	Class	Order	Family	Genus	Species
1	40	Bacteria	Proteobacteria	Alphaproteobacteria	Pelagibacterales	Pelagibacteraceae	Unknown	alpha proteobacterium HIMB59
2	18	Bacteria	Proteobacteria	Alphaproteobacteria	Unknown	Unknown	Candidatus Puniceispirillum	Candidatus Puniceispirillum sp. TMED52
3	17	Bacteria	Proteobacteria	Gammaproteobacteria	Oceanospirillales	Oceanospirillaceae	Marinobacterium	Unknown
4	20	Bacteria	Proteobacteria	Alphaproteobacteria	Pelagibacterales	Pelagibacteraceae	Unknown	SAR11 cluster bacterium PRT-SC02
5	11	Bacteria	Proteobacteria	Alphaproteobacteria	Pelagibacterales	Pelagibacteraceae	Candidatus Pelagibacter	Unknown
6	12	Bacteria	Proteobacteria	Alphaproteobacteria	Unknown
7	18	Bacteria	Proteobacteria	Alphaproteobacteria	Pelagibacterales	Pelagibacteraceae	Unknown
8	9	Bacteria	Proteobacteria	Alphaproteobacteria	Pelagibacterales	Pelagibacteraceae	Unknown
9	19	Bacteria	Unknown
10	7	Bacteria	Proteobacteria	Alphaproteobacteria	Pelagibacterales	Pelagibacteraceae	Unknown
11	18	Bacteria	Proteobacteria	Alphaproteobacteria	Unknown
12	8	Bacteria	Unknown
13	7	Bacteria	Proteobacteria	Alphaproteobacteria	Pelagibacterales	Pelagibacteraceae	Unknown
14	8	Bacteria	Proteobacteria	Alphaproteobacteria	Pelagibacterales	Pelagibacteraceae	Candidatus Pelagibacter	Unknown
15	14	Bacteria	Proteobacteria	Gammaproteobacteria	Unknown
16	8	Bacteria	Proteobacteria	Alphaproteobacteria	Unknown	Unknown	Candidatus Puniceispirillum	Candidatus Puniceispirillum sp. TMED213
17	9	Bacteria	Proteobacteria	Alphaproteobacteria	Pelagibacterales	Pelagibacteraceae	Candidatus Pelagibacter	Candidatus Pelagibacter sp. TMED153
18	18	Bacteria	Proteobacteria	Alphaproteobacteria	Rhizobiales	Unknown
20	7	Bacteria	Proteobacteria	Alphaproteobacteria	Pelagibacterales	Unknown
21	7	Bacteria	Proteobacteria	Alphaproteobacteria	Pelagibacterales	Pelagibacteraceae	Unknown
22	8	Bacteria	Proteobacteria	Alphaproteobacteria	Unknown
23	7	Bacteria	Bacteroidetes	Flavobacteriia	Flavobacteriales	Flavobacteriaceae	Unknown
24	8	Bacteria	Proteobacteria	Alphaproteobacteria	Unknown
25	8	Bacteria	Proteobacteria	Gammaproteobacteria	Unknown
26	11	Bacteria	Proteobacteria	Alphaproteobacteria	Pelagibacterales	Pelagibacteraceae	Unknown
27	10	Bacteria	Proteobacteria	Alphaproteobacteria	Pelagibacterales	Pelagibacteraceae	Unknown	alpha proteobacterium HIMB59
28	7	Bacteria	Proteobacteria	Alphaproteobacteria	Pelagibacterales	Unknown
29	5	Bacteria	Proteobacteria	Alphaproteobacteria	Unknown	Unknown	Candidatus Puniceispirillum	Candidatus Puniceispirillum sp. TMED52
30	23	Bacteria	Proteobacteria	Alphaproteobacteria	Unknown
31	16	Bacteria	Proteobacteria	Alphaproteobacteria	Rhodobacterales	Rhodobacteraceae	Unknown
32	4	Bacteria	Proteobacteria	Alphaproteobacteria	Pelagibacterales	Pelagibacteraceae	Unknown
33	7	Bacteria	Proteobacteria	Alphaproteobacteria	Unknown	Unknown	Unknown	Alphaproteobacteria bacterium TMED109
34	5	Bacteria	Proteobacteria	Unknown
35	9	Bacteria	Unknown
37	3	Bacteria	Proteobacteria	Alphaproteobacteria	Pelagibacterales	Pelagibacteraceae	Candidatus Pelagibacter	Candidatus Pelagibacter ubique
38	8	Bacteria	Proteobacteria	Alphaproteobacteria	Pelagibacterales	Pelagibacteraceae	Unknown	alpha proteobacterium HIMB59
39	3	Bacteria	Proteobacteria	Alphaproteobacteria	Pelagibacterales	Pelagibacteraceae	Candidatus Pelagibacter	Candidatus Pelagibacter ubique
40	5	Bacteria	Bacteroidetes	Flavobacteriia	Flavobacteriales	Unknown
41	12	Bacteria	Proteobacteria	Alphaproteobacteria	Unknown
42	4	Bacteria	Proteobacteria	Unknown
43	6	Bacteria	Proteobacteria	Alphaproteobacteria	Pelagibacterales	Pelagibacteraceae	Candidatus Pelagibacter	Candidatus Pelagibacter sp. HIMB1321
44	7	Bacteria	Proteobacteria	Alphaproteobacteria	Pelagibacterales	Pelagibacteraceae	Unknown
45	18	Bacteria	Bacteroidetes	Flavobacteriia	Flavobacteriales	Flavobacteriaceae	Unknown
46	4	Bacteria	Proteobacteria	Gammaproteobacteria	Oceanospirillales	Alcanivoracaceae	Alcanivorax	Unknown
47	4	Bacteria	Proteobacteria	Alphaproteobacteria	Pelagibacterales	Unknown
48	5	Bacteria	Proteobacteria	Alphaproteobacteria	Pelagibacterales	Unknown
49	6	Bacteria	Proteobacteria	Alphaproteobacteria	Unknown
50	4	Bacteria	Proteobacteria	Alphaproteobacteria	Unknown
52	3	Bacteria	Proteobacteria	Alphaproteobacteria	Pelagibacterales	Pelagibacteraceae	Candidatus Pelagibacter	Unknown
53	4	Bacteria	Proteobacteria	Alphaproteobacteria	Pelagibacterales	Pelagibacteraceae	Unknown
54	9	Bacteria	Proteobacteria	Gammaproteobacteria	Unknown
55	17	Bacteria	Proteobacteria	Alphaproteobacteria	Rhizobiales	Unknown
56	15	Bacteria	Proteobacteria	Alphaproteobacteria	Pelagibacterales	Unknown
57	4	Bacteria	Proteobacteria	Gammaproteobacteria	Unknown
58	6	Bacteria	Actinobacteria	Unknown
59	29	Bacteria	Proteobacteria	Alphaproteobacteria	Unknown
60	3	Bacteria	Proteobacteria	Alphaproteobacteria	Pelagibacterales	Pelagibacteraceae	Unknown
61	3	Bacteria	Unknown
62	4	Bacteria	Proteobacteria	Alphaproteobacteria	Pelagibacterales	Pelagibacteraceae	Unknown	alpha proteobacterium HIMB59
63	5	Bacteria	Proteobacteria	Alphaproteobacteria	Unknown	Unknown	Unknown	Alphaproteobacteria bacterium MarineAlpha5_Bin12
64	5	Bacteria	Proteobacteria	Alphaproteobacteria	Pelagibacterales	Pelagibacteraceae	Unknown
65	6	Bacteria	Proteobacteria	Alphaproteobacteria	Unknown
66	3	Bacteria	Proteobacteria	Gammaproteobacteria	Cellvibrionales	Unknown	Unknown	Cellvibrionales bacterium TMED21
67	5	Bacteria	Bacteroidetes	Flavobacteriia	Flavobacteriales	Flavobacteriaceae	Unknown
68	9	Bacteria	Proteobacteria	Gammaproteobacteria	Unknown
69	6	Bacteria	Proteobacteria	Alphaproteobacteria	Unknown	Unknown	Candidatus Puniceispirillum	Candidatus Puniceispirillum sp. TMED245
70	9	Bacteria	Proteobacteria	Gammaproteobacteria	Cellvibrionales	Unknown	Unknown	Cellvibrionales bacterium TMED21
71	3	Bacteria	Proteobacteria	Alphaproteobacteria	Rickettsiales	Unknown	Unknown	Rickettsiales bacterium TMED174
72	5	Bacteria	Proteobacteria	Gammaproteobacteria	Unknown
73	3	Bacteria	Proteobacteria	Unknown
74	5	Bacteria	Proteobacteria	Alphaproteobacteria	Unknown
75	3	Bacteria	Proteobacteria	Alphaproteobacteria	Unknown	Unknown	Candidatus Puniceispirillum	Unknown
76	6	Bacteria	Bacteroidetes	Flavobacteriia	Flavobacteriales	Flavobacteriaceae	Unknown
77	4	Bacteria	Proteobacteria	Unknown
78	9	Bacteria	Proteobacteria	Alphaproteobacteria	Pelagibacterales	Pelagibacteraceae	Unknown
79	4	Bacteria	Proteobacteria	Gammaproteobacteria	Cellvibrionales	Unknown
80	4	Bacteria	Proteobacteria	Alphaproteobacteria	Pelagibacterales	Pelagibacteraceae	Unknown
81	9	Bacteria	Proteobacteria	Alphaproteobacteria	Unknown
82	2	Bacteria	Proteobacteria	Alphaproteobacteria	Rhodobacterales	Rhodobacteraceae	Unknown
83	15	Bacteria	Proteobacteria	Alphaproteobacteria	Pelagibacterales	Pelagibacteraceae	Unknown
84	3	Bacteria	Proteobacteria	Alphaproteobacteria	Pelagibacterales	Unknown
85	5	Bacteria	Proteobacteria	Alphaproteobacteria	Pelagibacterales	Pelagibacteraceae	Unknown
86	3	Bacteria	Balneolaeota	Balneolia	Balneolales	Balneolaceae	Unknown
87	7	Bacteria	Proteobacteria	Gammaproteobacteria	Unknown
88	6	Bacteria	Proteobacteria	Alphaproteobacteria	Unknown	Unknown	Candidatus Puniceispirillum	Candidatus Puniceispirillum sp. TMED213
89	9	Bacteria	Proteobacteria	Alphaproteobacteria	Unknown
90	5	Bacteria	Proteobacteria	Alphaproteobacteria	Rhizobiales	Cohaesibacteraceae	Cohaesibacter	Cohaesibacter sp. ES.047
91	4	Bacteria	Proteobacteria	Alphaproteobacteria	Rhodobacterales	Rhodobacteraceae	Yoonia	Yoonia litorea
92	3	Bacteria	Proteobacteria	Gammaproteobacteria	Cellvibrionales	Unknown
93	5	Bacteria	Proteobacteria	Gammaproteobacteria	Unknown
94	2	Bacteria	Proteobacteria	Alphaproteobacteria	Unknown
95	3	Bacteria	Proteobacteria	Alphaproteobacteria	Pelagibacterales	Pelagibacteraceae	Unknown
96	2	Bacteria	Proteobacteria	Alphaproteobacteria	Unknown
97	4	Bacteria	Proteobacteria	Alphaproteobacteria	Unknown
98	3	Bacteria	Proteobacteria	Alphaproteobacteria	Pelagibacterales	Pelagibacteraceae	Candidatus Pelagibacter	Unknown
99	2	Bacteria	Proteobacteria	Unknown
100	2	Bacteria	Proteobacteria	Alphaproteobacteria	Pelagibacterales	Pelagibacteraceae	Unknown
101	2	Bacteria	Proteobacteria	Gammaproteobacteria	Unknown
102	4	Bacteria	Proteobacteria	Alphaproteobacteria	Rhodobacterales	Rhodobacteraceae	Unknown
103	2	Bacteria	Proteobacteria	Alphaproteobacteria	Pelagibacterales	Pelagibacteraceae	Unknown
104	3	Bacteria	Proteobacteria	Alphaproteobacteria	Rhodobacterales	Rhodobacteraceae	Unknown
105	3	Bacteria	Proteobacteria	Alphaproteobacteria	Pelagibacterales	Unknown	Unknown	Pelagibacterales bacterium MED-G39
106	3	Bacteria	Proteobacteria	Alphaproteobacteria	Pelagibacterales	Unknown	Unknown	Pelagibacterales bacterium MED-G39
107	2	Bacteria	Proteobacteria	Gammaproteobacteria	Cellvibrionales	Unknown
108	2	Bacteria	Unknown
110	6	Bacteria	Proteobacteria	Gammaproteobacteria	Unknown
111	2	Bacteria	Proteobacteria	Alphaproteobacteria	Rhodobacterales	Rhodobacteraceae	Unknown
112	4	Bacteria	Proteobacteria	Alphaproteobacteria	Unknown
113	5	Bacteria	Proteobacteria	Alphaproteobacteria	Unknown	Unknown	Unknown	SAR116 cluster alpha proteobacterium HIMB100
114	3	Bacteria	Proteobacteria	Alphaproteobacteria	Unknown
115	9	Bacteria	Proteobacteria	Gammaproteobacteria	Oceanospirillales	Unknown	Unknown	Oceanospirillales bacterium TMED91
116	2	Bacteria	Proteobacteria	Gammaproteobacteria	Oceanospirillales	Halomonadaceae	Halomonas	Unknown
117	2	Bacteria	Proteobacteria	Unknown
118	4	Bacteria	Proteobacteria	Alphaproteobacteria	Pelagibacterales	Pelagibacteraceae	Unknown
119	7	Bacteria	Proteobacteria	Alphaproteobacteria	Pelagibacterales	Unknown
120	2	Bacteria	Cyanobacteria	Unclassified_cyanobacteria	Synechococcales	Synechococcaceae	Synechococcus	Unknown
121	2	Bacteria	Proteobacteria	Alphaproteobacteria	Pelagibacterales	Unknown
122	3	Bacteria	Proteobacteria	Alphaproteobacteria	Pelagibacterales	Unknown
123	5	Bacteria	Proteobacteria	Alphaproteobacteria	Unknown
124	4	Bacteria	Unknown
125	3	Bacteria	Proteobacteria	Unknown
126	3	Bacteria	Proteobacteria	Alphaproteobacteria	Unknown
127	2	Bacteria	Proteobacteria	Alphaproteobacteria	Unknown
128	4	Bacteria	Proteobacteria	Alphaproteobacteria	Unknown	Unknown	Candidatus Puniceispirillum	Candidatus Puniceispirillum sp. TMED52
129	2	Bacteria	Proteobacteria	Alphaproteobacteria	Rhodobacterales	Rhodobacteraceae	Unknown
130	4	Bacteria	Bacteroidetes	Flavobacteriia	Flavobacteriales	Cryomorphaceae	Unknown
131	4	Bacteria	Proteobacteria	Gammaproteobacteria	Unknown
132	5	Bacteria	Proteobacteria	Gammaproteobacteria	Unknown
134	5	Bacteria	Proteobacteria	Alphaproteobacteria	Unknown
135	2	Bacteria	Unknown
136	2	Bacteria	Proteobacteria	Gammaproteobacteria	Oceanospirillales	Unknown
137	6	Bacteria	Unknown	Unknown	Unknown	Unknown	Unknown	uncultured bacterium EIL4H10
138	4	Bacteria	Proteobacteria	Gammaproteobacteria	Cellvibrionales	Unknown	Unknown	Cellvibrionales bacterium TMED21
139	2	Bacteria	Proteobacteria	Gammaproteobacteria	Cellvibrionales	Unknown	Unknown	Cellvibrionales bacterium TMED21
140	2	Bacteria	Proteobacteria	Unknown
141	2	Bacteria	Proteobacteria	Alphaproteobacteria	Pelagibacterales	Pelagibacteraceae	Unknown
142	4	Bacteria	Proteobacteria	Gammaproteobacteria	Unknown
143	3	Bacteria	Bacteroidetes	Flavobacteriia	Flavobacteriales	Flavobacteriaceae	Unknown
144	4	Bacteria	Proteobacteria	Gammaproteobacteria	Alteromonadales	Alteromonadaceae	Alteromonas	Unknown
145	2	Bacteria	Proteobacteria	Gammaproteobacteria	Cellvibrionales	Halieaceae	Chromatocurvus	Chromatocurvus sp. F02
146	2	Bacteria	Rhodothermaeota	Unknown	Unknown	Unknown	Unknown	Rhodothermaeota bacterium MED-G12
147	2	Bacteria	Proteobacteria	Alphaproteobacteria	Pelagibacterales	Pelagibacteraceae	Unknown
148	2	Bacteria	Proteobacteria	Alphaproteobacteria	Pelagibacterales	Unknown
149	2	Bacteria	Proteobacteria	Gammaproteobacteria	Unknown
150	2	Bacteria	Unknown
151	2	Bacteria	Actinobacteria	Actinobacteria	Corynebacteriales	Mycobacteriaceae	Mycobacterium	Mycobacterium xenopi
152	2	Bacteria	Proteobacteria	Alphaproteobacteria	Unknown	Unknown	Unknown	SAR116 cluster alpha proteobacterium HIMB100
153	2	Bacteria	Proteobacteria	Alphaproteobacteria	Unknown
154	2	Bacteria	Proteobacteria	Alphaproteobacteria	Rhodobacterales	Rhodobacteraceae	Unknown
155	2	Bacteria	Proteobacteria	Alphaproteobacteria	Rhodobacterales	Rhodobacteraceae	Unknown
156	2	Bacteria	Proteobacteria	Alphaproteobacteria	Unknown
157	2	Bacteria	Proteobacteria	Alphaproteobacteria	Pelagibacterales	Pelagibacteraceae	Unknown
158	2	Bacteria	Proteobacteria	Gammaproteobacteria	Vibrionales	Vibrionaceae	Vibrio	Vibrio harveyi group
159	4	Bacteria	Proteobacteria	Alphaproteobacteria	Unknown	Unknown	Unknown	Alphaproteobacteria bacterium TMED194
160	2	Bacteria	Proteobacteria	Alphaproteobacteria	Rhizobiales	Unknown
161	14	Bacteria	Proteobacteria	Gammaproteobacteria	Unknown
162	6	Bacteria	Proteobacteria	Alphaproteobacteria	Rhodobacterales	Rhodobacteraceae	Unknown
163	3	Bacteria	Proteobacteria	Gammaproteobacteria	Unknown
164	2	Bacteria	Proteobacteria	Alphaproteobacteria	Sphingomonadales	Unknown
165	2	Bacteria	Proteobacteria	Gammaproteobacteria	Unknown
166	2	Bacteria	Proteobacteria	Unknown
167	2	Bacteria	Proteobacteria	Alphaproteobacteria	Unknown
168	1	Bacteria	Proteobacteria	Alphaproteobacteria	Unknown
169	2	Bacteria	Proteobacteria	Gammaproteobacteria	Cellvibrionales	Unknown
170	2	Bacteria	Bacteroidetes	Bacteroidia	Bacteroidales	Bacteroidaceae	Bacteroides	Bacteroides fragilis
171	2	Bacteria	Proteobacteria	Alphaproteobacteria	Unknown
172	2	Bacteria	Proteobacteria	Alphaproteobacteria	Pelagibacterales	Pelagibacteraceae	Candidatus Pelagibacter	Candidatus Pelagibacter ubique
173	3	Bacteria	Proteobacteria	Alphaproteobacteria	Pelagibacterales	Pelagibacteraceae	Candidatus Pelagibacter	Unknown
174	2	Bacteria	Proteobacteria	Alphaproteobacteria	Rhodobacterales	Rhodobacteraceae	Unknown
175	6	Bacteria	Proteobacteria	Alphaproteobacteria	Pelagibacterales	Pelagibacteraceae	Unknown
176	5	Bacteria	Proteobacteria	Alphaproteobacteria	Pelagibacterales	Pelagibacteraceae	Candidatus Pelagibacter	Unknown
177	1	Bacteria	Proteobacteria	Alphaproteobacteria	Rhodobacterales	Rhodobacteraceae	Unknown	Rhodobacteraceae bacterium SB2
178	1	Bacteria	Proteobacteria	Alphaproteobacteria	Pelagibacterales	Pelagibacteraceae	Unknown
179	1	Bacteria	Proteobacteria	Gammaproteobacteria	Unknown
180	1	Bacteria	Proteobacteria	Alphaproteobacteria	Pelagibacterales	Unknown
181	1	Bacteria	Proteobacteria	Unknown
182	1	Bacteria	Proteobacteria	Alphaproteobacteria	Unknown	Unknown	Candidatus Puniceispirillum	Unknown
183	2	Bacteria	Proteobacteria	Gammaproteobacteria	Unknown
184	5	Bacteria	Proteobacteria	Alphaproteobacteria	Unknown
185	2	Bacteria	Proteobacteria	Gammaproteobacteria	Alteromonadales	Unknown
187	3	Bacteria	Proteobacteria	Alphaproteobacteria	Pelagibacterales	Pelagibacteraceae	Candidatus Pelagibacter	Candidatus Pelagibacter sp. TMED153
188	12	Bacteria	Proteobacteria	Alphaproteobacteria	Pelagibacterales	Pelagibacteraceae	Unknown
189	3	Bacteria	Bacteroidetes	Flavobacteriia	Flavobacteriales	Flavobacteriaceae	Unknown
190	4	Bacteria	Unknown
191	1	Bacteria	Unknown
192	3	Bacteria	Proteobacteria	Alphaproteobacteria	Pelagibacterales	Unknown
193	3	Bacteria	Proteobacteria	Gammaproteobacteria	Unknown
194	12	Bacteria	Proteobacteria	Alphaproteobacteria	Rhodobacterales	Rhodobacteraceae	Unknown
195	3	Bacteria	Proteobacteria	Alphaproteobacteria	Unknown	Unknown	Unknown	Alphaproteobacteria bacterium TMED54
196	1	Bacteria	Proteobacteria	Alphaproteobacteria	Unknown
197	1	Bacteria	Proteobacteria	Alphaproteobacteria	Pelagibacterales	Pelagibacteraceae	Unknown
198	2	Bacteria	Proteobacteria	Alphaproteobacteria	Pelagibacterales	Unknown
199	1	Bacteria	Proteobacteria	Alphaproteobacteria	Unknown
200	1	Bacteria	Bacteroidetes	Bacteroidia	Bacteroidales	Bacteroidaceae	Bacteroides	Bacteroides coprocola
201	1	Bacteria	Proteobacteria	Alphaproteobacteria	Pelagibacterales	Pelagibacteraceae	Unknown
202	3	Bacteria	Proteobacteria	Alphaproteobacteria	Rhodobacterales	Rhodobacteraceae	Unknown
203	1	Bacteria	Proteobacteria	Alphaproteobacteria	Pelagibacterales	Pelagibacteraceae	Unknown
204	2	Bacteria	Proteobacteria	Alphaproteobacteria	Unknown	Unknown	Candidatus Micropelagos	Candidatus Micropelagos thuwalensis
205	1	Bacteria	Proteobacteria	Alphaproteobacteria	Unknown
206	13	Bacteria	Proteobacteria	Alphaproteobacteria	Caulobacterales	Caulobacteraceae	Phenylobacterium	Unknown
207	2	Bacteria	Proteobacteria	Alphaproteobacteria	Pelagibacterales	Pelagibacteraceae	Unknown
208	1	Bacteria	Unknown
209	3	Bacteria	Proteobacteria	Alphaproteobacteria	Unknown
210	1	Bacteria	Proteobacteria	Alphaproteobacteria	Unknown	Unknown	Unknown	Alphaproteobacteria bacterium TMED199
211	1	Bacteria	Proteobacteria	Alphaproteobacteria	Rhodobacterales	Rhodobacteraceae	Flavimaricola	Flavimaricola marinus
212	1	Bacteria	Proteobacteria	Alphaproteobacteria	Rhodobacterales	Rhodobacteraceae	Unknown
214	2	Bacteria	Proteobacteria	Alphaproteobacteria	Pelagibacterales	Pelagibacteraceae	Unknown
215	2	Bacteria	Proteobacteria	Gammaproteobacteria	Unknown
216	1	Bacteria	Proteobacteria	Unknown
217	11	Bacteria	Proteobacteria	Alphaproteobacteria	Pelagibacterales	Pelagibacteraceae	Candidatus Pelagibacter	Unknown
218	2	Bacteria	Proteobacteria	Alphaproteobacteria	Unknown
219	4	Bacteria	Proteobacteria	Gammaproteobacteria	Pseudomonadales	Pseudomonadaceae	Pseudomonas	Unknown
220	2	Bacteria	Proteobacteria	Gammaproteobacteria	Unknown
221	3	Bacteria	Proteobacteria	Alphaproteobacteria	Unknown
222	1	Bacteria	Proteobacteria	Alphaproteobacteria	Pelagibacterales	Pelagibacteraceae	Unknown
223	1	Bacteria	Proteobacteria	Alphaproteobacteria	Rhodobacterales	Rhodobacteraceae	Unknown
224	3	Bacteria	Proteobacteria	Alphaproteobacteria	Pelagibacterales	Pelagibacteraceae	Unknown
225	3	Bacteria	Proteobacteria	Alphaproteobacteria	Unknown
226	1	Bacteria	Proteobacteria	Alphaproteobacteria	Pelagibacterales	Unknown	Unknown	Pelagibacterales bacterium MED-G44
227	2	Bacteria	Proteobacteria	Alphaproteobacteria	Unknown
228	8	Bacteria	Proteobacteria	Alphaproteobacteria	Unknown
229	2	Bacteria	Proteobacteria	Alphaproteobacteria	Pelagibacterales	Pelagibacteraceae	Unknown
230	1	Bacteria	Proteobacteria	Alphaproteobacteria	Unknown
231	3	Bacteria	Bacteroidetes	Bacteroidia	Bacteroidales	Bacteroidaceae	Bacteroides	Unknown
232	5	Bacteria	Proteobacteria	Alphaproteobacteria	Unknown
233	1	Bacteria	Actinobacteria	Actinobacteria	Corynebacteriales	Mycobacteriaceae	Mycobacterium	Mycobacterium tuberculosis complex
234	1	Bacteria	Proteobacteria	Gammaproteobacteria	Pseudomonadales	Pseudomonadaceae	Pseudomonas	Pseudomonas syringae group
235	1	Bacteria	Proteobacteria	Alphaproteobacteria	Unknown	Unknown	Unknown	SAR116 cluster alpha proteobacterium HIMB100
236	1	Bacteria	Proteobacteria	Alphaproteobacteria	Rhodobacterales	Rhodobacteraceae	Unknown
237	1	Bacteria	Proteobacteria	Alphaproteobacteria	Unknown	Unknown	Unknown	Alphaproteobacteria bacterium TMED199
238	2	Bacteria	Proteobacteria	Alphaproteobacteria	Rhodobacterales	Rhodobacteraceae	Unknown
239	2	Bacteria	Proteobacteria	Alphaproteobacteria	Rhizobiales	Unknown
241	1	Bacteria	Proteobacteria	Alphaproteobacteria	Rhodobacterales	Rhodobacteraceae	Unknown
242	16	Bacteria	Proteobacteria	Alphaproteobacteria	Pelagibacterales	Pelagibacteraceae	Unknown
243	4	Bacteria	Proteobacteria	Gammaproteobacteria	Unknown
244	1	Bacteria	Proteobacteria	Alphaproteobacteria	Pelagibacterales	Pelagibacteraceae	Candidatus Pelagibacter	Unknown
245	14	Bacteria	Proteobacteria	Alphaproteobacteria	Pelagibacterales	Unknown
246	5	Bacteria	Proteobacteria	Gammaproteobacteria	Unknown
247	1	Bacteria	Bacteroidetes	Flavobacteriia	Flavobacteriales	Flavobacteriaceae	Flavobacterium	Unknown
248	2	Bacteria	Proteobacteria	Alphaproteobacteria	Unknown	Unknown	Unknown	SAR116 cluster bacterium MED-G05
249	5	Bacteria	Proteobacteria	Alphaproteobacteria	Unknown	Unknown	Candidatus Puniceispirillum	Candidatus Puniceispirillum sp. TMED52
250	3	Bacteria	Proteobacteria	Alphaproteobacteria	Rhizobiales	Unknown
251	3	Bacteria	Proteobacteria	Unknown
252	1	Bacteria	Proteobacteria	Alphaproteobacteria	Pelagibacterales	Pelagibacteraceae	Unknown
253	1	Bacteria	Proteobacteria	Alphaproteobacteria	Pelagibacterales	Pelagibacteraceae	Unknown
254	1	Bacteria	Bacteroidetes	Flavobacteriia	Flavobacteriales	Flavobacteriaceae	Unknown
255	3	Bacteria	Bacteroidetes	Flavobacteriia	Flavobacteriales	Unknown
256	1	Bacteria	Proteobacteria	Alphaproteobacteria	Rhodobacterales	Rhodobacteraceae	Sulfitobacter	Unknown
257	1	Bacteria	Proteobacteria	Alphaproteobacteria	Unknown
258	1	Bacteria	Actinobacteria	Actinobacteria	Corynebacteriales	Mycobacteriaceae	Unknown
259	1	Bacteria	Proteobacteria	Alphaproteobacteria	Rhodobacterales	Rhodobacteraceae	Roseovarius	Unknown
260	2	Bacteria	Proteobacteria	Alphaproteobacteria	Unknown	Unknown	Candidatus Puniceispirillum	Candidatus Puniceispirillum sp. TMED245
261	1	Bacteria	Proteobacteria	Alphaproteobacteria	Rhodobacterales	Rhodobacteraceae	Jannaschia	Unknown
262	1	Bacteria	Proteobacteria	Alphaproteobacteria	Pelagibacterales	Pelagibacteraceae	Unknown
263	1	Bacteria	Bacteroidetes	Unknown
264	3	Bacteria	Proteobacteria	Alphaproteobacteria	Rhodobacterales	Rhodobacteraceae	Unknown
265	14	Bacteria	Proteobacteria	Gammaproteobacteria	Oceanospirillales	Oleiphilaceae	Oleiphilus	Unknown
266	10	Bacteria	Proteobacteria	Alphaproteobacteria	Pelagibacterales	Unknown
267	4	Bacteria	Proteobacteria	Alphaproteobacteria	Unknown
268	9	Bacteria	Proteobacteria	Alphaproteobacteria	Pelagibacterales	Unknown
269	4	Bacteria	Proteobacteria	Unknown
270	3	Bacteria	Proteobacteria	Gammaproteobacteria	Oceanospirillales	Halomonadaceae	Unknown
271	3	Bacteria	Proteobacteria	Alphaproteobacteria	Pelagibacterales	Unknown
272	3	Bacteria	Unknown
273	2	Bacteria	Proteobacteria	Unknown
274	3	Bacteria	Proteobacteria	Gammaproteobacteria	Oceanospirillales	Unknown	Unknown	Oceanospirillales bacterium TMED91
275	1	Bacteria	Proteobacteria	Alphaproteobacteria	Pelagibacterales	Pelagibacteraceae	Unknown
276	6	Bacteria	Proteobacteria	Alphaproteobacteria	Unknown
277	2	Bacteria	Proteobacteria	Gammaproteobacteria	Unknown
278	1	Bacteria	Proteobacteria	Alphaproteobacteria	Pelagibacterales	Pelagibacteraceae	Candidatus Pelagibacter	Candidatus Pelagibacter sp. TMED202
279	2	Bacteria	Proteobacteria	Alphaproteobacteria	Unknown	Unknown	Candidatus Puniceispirillum	Candidatus Puniceispirillum marinum
280	1	Bacteria	Proteobacteria	Gammaproteobacteria	Unknown
281	2	Bacteria	Proteobacteria	Alphaproteobacteria	Pelagibacterales	Unknown
282	1	Bacteria	Proteobacteria	Gammaproteobacteria	Unknown
283	1	Bacteria	Proteobacteria	Unknown
284	1	Bacteria	Proteobacteria	Gammaproteobacteria	Cellvibrionales	Unknown	Unknown	Cellvibrionales bacterium TMED122
285	1	Bacteria	Proteobacteria	Alphaproteobacteria	Pelagibacterales	Unknown	Unknown	Pelagibacterales bacterium MED-G39
286	1	Bacteria	Unknown
288	2	Bacteria	Proteobacteria	Alphaproteobacteria	Unknown	Unknown	Candidatus Puniceispirillum	Candidatus Puniceispirillum sp. TMED213
289	1	Bacteria	Bacteroidetes	Saprospiria	Saprospirales	Lewinellaceae	Lewinella	Lewinella nigricans
290	1	Bacteria	Proteobacteria	Alphaproteobacteria	Sphingomonadales	Erythrobacteraceae	Erythrobacter	Unknown
291	1	Bacteria	Proteobacteria	Alphaproteobacteria	Unknown
292	1	Bacteria	Proteobacteria	Alphaproteobacteria	Unknown	Unknown	Unknown	SAR116 cluster alpha proteobacterium HIMB100
293	1	Bacteria	Proteobacteria	Alphaproteobacteria	Unknown	Unknown	Unknown	Alphaproteobacteria bacterium TMED54
294	1	Bacteria	Proteobacteria	Alphaproteobacteria	Unknown
295	1	Bacteria	Proteobacteria	Gammaproteobacteria	Unknown
296	1	Bacteria	Proteobacteria	Alphaproteobacteria	Pelagibacterales	Pelagibacteraceae	Candidatus Pelagibacter	Unknown
297	1	Bacteria	Unknown
298	1	Bacteria	Proteobacteria	Unknown
299	1	Bacteria	Proteobacteria	Alphaproteobacteria	Unknown	Unknown	Candidatus Puniceispirillum	Candidatus Puniceispirillum sp. TMED52
300	1	Bacteria	Proteobacteria	Alphaproteobacteria	Rhizobiales	Unknown
301	1	Bacteria	Bacteroidetes	Flavobacteriia	Flavobacteriales	Flavobacteriaceae	Unknown	Flavobacteriaceae bacterium TMED265
302	1	Bacteria	Proteobacteria	Unknown
303	1	Bacteria	Proteobacteria	Gammaproteobacteria	Unknown
304	3	Bacteria	Unknown	Unknown	Unknown	Unknown	Unknown	uncultured bacterium BAC17H8
305	1	Bacteria	Proteobacteria	Gammaproteobacteria	Cellvibrionales	Unknown
306	1	Bacteria	Proteobacteria	Alphaproteobacteria	Rhodobacterales	Rhodobacteraceae	Unknown
307	1	Bacteria	Proteobacteria	Alphaproteobacteria	Rickettsiales	Unknown
308	1	Bacteria	Unknown
309	1	Bacteria	Proteobacteria	Gammaproteobacteria	Unknown	Unknown	Unknown	Gammaproteobacteria bacterium TMED34
310	1	Bacteria	Proteobacteria	Alphaproteobacteria	Pelagibacterales	Pelagibacteraceae	Unknown	alpha proteobacterium HIMB59
311	1	Bacteria	Proteobacteria	Gammaproteobacteria	Unknown
312	1	Bacteria	Proteobacteria	Unknown
313	1	Bacteria	Unknown
314	1	Bacteria	Proteobacteria	Alphaproteobacteria	Unknown
315	1	Bacteria	Proteobacteria	Alphaproteobacteria	Unknown	Unknown	Candidatus Puniceispirillum	Candidatus Puniceispirillum sp. TMED176
316	1	Bacteria	Bacteroidetes	Flavobacteriia	Flavobacteriales	Flavobacteriaceae	Unknown
317	1	Bacteria	Bacteroidetes	Unknown	Unknown	Unknown	Unknown	Bacteroidetes bacterium TMED284
318	1	Bacteria	Proteobacteria	Gammaproteobacteria	Cellvibrionales	Porticoccaceae	Unknown
319	5	Bacteria	Proteobacteria	Alphaproteobacteria	Unknown
320	1	Bacteria	Proteobacteria	Gammaproteobacteria	Unknown
322	1	Bacteria	Proteobacteria	Alphaproteobacteria	Pelagibacterales	Pelagibacteraceae	Unknown
323	1	Bacteria	Proteobacteria	Gammaproteobacteria	Alteromonadales	Alteromonadaceae	Unknown	Alteromonadaceae bacterium TMED101
324	5	Bacteria	Bacteroidetes	Bacteroidia	Bacteroidales	Bacteroidaceae	Bacteroides	Unknown
325	1	Bacteria	Proteobacteria	Gammaproteobacteria	Cellvibrionales	Halieaceae	Chromatocurvus	Chromatocurvus sp. F02
326	1	Bacteria	Proteobacteria	Unknown
327	5	Bacteria	Proteobacteria	Gammaproteobacteria	Unknown
328	1	Bacteria	Proteobacteria	Alphaproteobacteria	Pelagibacterales	Pelagibacteraceae	Unknown
329	1	Bacteria	Actinobacteria	Actinobacteria	Unknown
330	1	Bacteria	Proteobacteria	Gammaproteobacteria	Cellvibrionales	Halieaceae	Chromatocurvus	Chromatocurvus sp. F02
332	1	Bacteria	Proteobacteria	Alphaproteobacteria	Unknown	Unknown	Candidatus Puniceispirillum	Candidatus Puniceispirillum marinum
333	3	Bacteria	Proteobacteria	Alphaproteobacteria	Rhodobacterales	Rhodobacteraceae	Unknown
334	1	Bacteria	Verrucomicrobia	Unknown	Unknown	Unknown	Unknown	Verrucomicrobia bacterium TMED175
335	7	Bacteria	Proteobacteria	Alphaproteobacteria	Pelagibacterales	Pelagibacteraceae	Unknown
336	2	Bacteria	Proteobacteria	Alphaproteobacteria	Unknown
337	3	Bacteria	Cyanobacteria	Unclassified_cyanobacteria	Synechococcales	Prochloraceae	Prochlorococcus	Unknown
338	2	Bacteria	Proteobacteria	Alphaproteobacteria	Pelagibacterales	Pelagibacteraceae	Unknown
339	3	Bacteria	Proteobacteria	Gammaproteobacteria	Unknown
340	1	Bacteria	Proteobacteria	Gammaproteobacteria	Pseudomonadales	Pseudomonadaceae	Pseudomonas	Unknown
341	1	Bacteria	Proteobacteria	Alphaproteobacteria	Pelagibacterales	Pelagibacteraceae	Unknown	Pelagibacteraceae bacterium GOM-A1
342	1	Bacteria	Proteobacteria	Alphaproteobacteria	Pelagibacterales	Unknown
343	1	Bacteria	Bacteroidetes	Flavobacteriia	Flavobacteriales	Flavobacteriaceae	Flavobacterium	Flavobacterium sp. LM5
344	3	Bacteria	Proteobacteria	Alphaproteobacteria	Unknown
345	1	Bacteria	Proteobacteria	Gammaproteobacteria	Unknown	Unknown	Unknown	SAR86 cluster bacterium SAR86B
346	1	Bacteria	Proteobacteria	Gammaproteobacteria	Unknown
347	1	Bacteria	Unknown
348	1	Bacteria	Proteobacteria	Alphaproteobacteria	Unknown	Unknown	Candidatus Puniceispirillum	Unknown
349	2	Bacteria	Proteobacteria	Alphaproteobacteria	Unknown
350	1	Bacteria	Proteobacteria	Alphaproteobacteria	Rhodobacterales	Rhodobacteraceae	Unknown
351	5	Bacteria	Proteobacteria	Alphaproteobacteria	Pelagibacterales	Unknown
352	2	Bacteria	Proteobacteria	Alphaproteobacteria	Unknown	Unknown	Candidatus Puniceispirillum	Unknown
353	1	Bacteria	Proteobacteria	Alphaproteobacteria	Unknown
355	1	Bacteria	Proteobacteria	Alphaproteobacteria	Unknown	Unknown	Unknown	SAR116 cluster bacterium MED-G05
356	1	Bacteria	Proteobacteria	Gammaproteobacteria	Unknown
357	1	Bacteria	Bacteroidetes	Flavobacteriia	Flavobacteriales	Flavobacteriaceae	Unknown
358	3	Bacteria	Proteobacteria	Alphaproteobacteria	Pelagibacterales	Pelagibacteraceae	Candidatus Pelagibacter	Candidatus Pelagibacter ubique
359	1	Bacteria	Proteobacteria	Gammaproteobacteria	Unknown	Unknown	Unknown	Gammaproteobacteria bacterium TMED112
360	3	Bacteria	Proteobacteria	Alphaproteobacteria	Sphingomonadales	Sphingomonadaceae	Sphingomonas	Unknown
361	1	Bacteria	Proteobacteria	Alphaproteobacteria	Unknown
362	1	Bacteria	Proteobacteria	Alphaproteobacteria	Pelagibacterales	Pelagibacteraceae	Unknown
363	1	Bacteria	Proteobacteria	Alphaproteobacteria	Rhodobacterales	Rhodobacteraceae	Unknown
364	1	Bacteria	Proteobacteria	Alphaproteobacteria	Unknown
366	1	Bacteria	Proteobacteria	Unknown
367	2	Bacteria	Proteobacteria	Alphaproteobacteria	Pelagibacterales	Unknown
368	1	Bacteria	Unknown
369	1	Bacteria	Proteobacteria	Alphaproteobacteria	Rhodobacterales	Rhodobacteraceae	Unknown
370	1	Bacteria	Proteobacteria	Unknown
372	1	Bacteria	Proteobacteria	Alphaproteobacteria	Unknown
373	2	Bacteria	Proteobacteria	Gammaproteobacteria	Oceanospirillales	Endozoicomonaceae	Endozoicomonas	Unknown
374	1	Bacteria	Proteobacteria	Oligoflexia	Bdellovibrionales	Bdellovibrionaceae	Bdellovibrio	Bdellovibrio bacteriovorus
375	1	Bacteria	Proteobacteria	Gammaproteobacteria	Cellvibrionales	Unknown
376	2	Bacteria	Proteobacteria	Alphaproteobacteria	Rhodobacterales	Rhodobacteraceae	Unknown	Rhodobacteraceae bacterium SB2
377	1	Bacteria	Bacteroidetes	Flavobacteriia	Flavobacteriales	Unknown	Unknown	Flavobacteriales bacterium MED-G22
378	1	Bacteria	Proteobacteria	Alphaproteobacteria	Rhizobiales	Phyllobacteriaceae	Unknown	Phyllobacteriaceae bacterium Water-Bin73
379	1	Bacteria	Unknown	Unknown	Unknown	Unknown	Unknown	uncultured bacterium MedeBAC82F10
381	1	Bacteria	Proteobacteria	Alphaproteobacteria	Rhodobacterales	Rhodobacteraceae	Unknown
382	1	Bacteria	Proteobacteria	Alphaproteobacteria	Unknown
383	2	Bacteria	Proteobacteria	Unknown
384	1	Bacteria	Proteobacteria	Alphaproteobacteria	Rhodobacterales	Rhodobacteraceae	Unknown	Rhodobacteraceae bacterium SB2
385	1	Bacteria	Proteobacteria	Alphaproteobacteria	Unknown
386	1	Bacteria	Unknown	Unknown	Unknown	Unknown	Unknown	bacterium TMED217
387	1	Bacteria	Proteobacteria	Alphaproteobacteria	Pelagibacterales	Unknown	Unknown	Pelagibacterales bacterium MED-G39
388	1	Bacteria	Proteobacteria	Alphaproteobacteria	Unknown	Unknown	Candidatus Puniceispirillum	Candidatus Puniceispirillum sp. TMED176
389	1	Bacteria	Proteobacteria	Alphaproteobacteria	Rhodobacterales	Rhodobacteraceae	Unknown
391	1	Bacteria	Proteobacteria	Gammaproteobacteria	Cellvibrionales	Halieaceae	Unknown
393	6	Bacteria	Proteobacteria	Alphaproteobacteria	Unknown	Unknown	Candidatus Puniceispirillum	Candidatus Puniceispirillum sp. TMED213
394	7	Bacteria	Proteobacteria	Gammaproteobacteria	Pseudomonadales	Pseudomonadaceae	Pseudomonas	Unknown
395	7	Bacteria	Proteobacteria	Alphaproteobacteria	Unknown
396	1	Bacteria	Proteobacteria	Alphaproteobacteria	Pelagibacterales	Pelagibacteraceae	Unknown
397	1	Bacteria	Proteobacteria	Alphaproteobacteria	Unknown
398	1	Bacteria	Proteobacteria	Alphaproteobacteria	Unknown
399	2	Bacteria	Proteobacteria	Alphaproteobacteria	Pelagibacterales	Pelagibacteraceae	Unknown	alpha proteobacterium HIMB59
401	1	Bacteria	Proteobacteria	Gammaproteobacteria	Legionellales	Legionellaceae	Unknown
402	7	Bacteria	Proteobacteria	Alphaproteobacteria	Pelagibacterales	Pelagibacteraceae	Unknown
403	1	Bacteria	Proteobacteria	Alphaproteobacteria	Unknown
404	1	Bacteria	Proteobacteria	Gammaproteobacteria	Pseudomonadales	Pseudomonadaceae	Pseudomonas	Unknown
405	1	Bacteria	Proteobacteria	Gammaproteobacteria	Unknown
406	1	Bacteria	Actinobacteria	Unknown
407	1	Bacteria	Proteobacteria	Oligoflexia	Bdellovibrionales	Bdellovibrionaceae	Bdellovibrio	Unknown
409	1	Bacteria	Bacteroidetes	Flavobacteriia	Flavobacteriales	Flavobacteriaceae	Unknown
410	6	Bacteria	Unknown	Unknown	Unknown	Unknown	Unknown	uncultured marine bacterium HF10_12C08
411	1	Bacteria	Proteobacteria	Alphaproteobacteria	Unknown	Unknown	Unknown	SAR116 cluster bacterium MED-G04
412	1	Bacteria	Proteobacteria	Alphaproteobacteria	Unknown
413	1	Bacteria	Proteobacteria	Alphaproteobacteria	Pelagibacterales	Pelagibacteraceae	Unknown
414	15	Bacteria	Proteobacteria	Alphaproteobacteria	Pelagibacterales	Unknown
415	2	Bacteria	Proteobacteria	Unknown
416	1	Bacteria	Proteobacteria	Alphaproteobacteria	Rhodobacterales	Rhodobacteraceae	Unknown
417	6	Bacteria	Proteobacteria	Alphaproteobacteria	Unknown
418	4	Bacteria	Proteobacteria	Gammaproteobacteria	Unknown
419	1	Bacteria	Proteobacteria	Alphaproteobacteria	Pelagibacterales	Pelagibacteraceae	Unknown
420	1	Bacteria	Proteobacteria	Gammaproteobacteria	Pseudomonadales	Pseudomonadaceae	Pseudomonas	Unknown
421	1	Bacteria	Proteobacteria	Alphaproteobacteria	Pelagibacterales	Pelagibacteraceae	Candidatus Pelagibacter	Candidatus Pelagibacter sp. IMCC9063
422	1	Bacteria	Proteobacteria	Gammaproteobacteria	Cellvibrionales	Unknown
423	1	Bacteria	Proteobacteria	Alphaproteobacteria	Pelagibacterales	Unknown	Unknown	Pelagibacterales bacterium MED-G39
424	1	Bacteria	Proteobacteria	Alphaproteobacteria	Rhodobacterales	Rhodobacteraceae	Leisingera	Unknown
425	2	Bacteria	Proteobacteria	Alphaproteobacteria	Unknown
426	3	Bacteria	Proteobacteria	Alphaproteobacteria	Pelagibacterales	Pelagibacteraceae	Unknown
427	1	Bacteria	Proteobacteria	Alphaproteobacteria	Rhodobacterales	Rhodobacteraceae	Rhodovulum	Rhodovulum sp. P5
428	6	Bacteria	Proteobacteria	Alphaproteobacteria	Pelagibacterales	Pelagibacteraceae	Unknown	alpha proteobacterium HIMB59
429	1	Bacteria	Proteobacteria	Alphaproteobacteria	Pelagibacterales	Pelagibacteraceae	Unknown
430	1	Bacteria	Proteobacteria	Gammaproteobacteria	Cellvibrionales	Unknown	Unknown	Cellvibrionales bacterium TMED47
431	1	Bacteria	Proteobacteria	Gammaproteobacteria	Unknown
432	1	Bacteria	Proteobacteria	Gammaproteobacteria	Unknown
433	10	Bacteria	Proteobacteria	Alphaproteobacteria	Unknown
434	5	Bacteria	Proteobacteria	Alphaproteobacteria	Unknown
437	1	Bacteria	Proteobacteria	Alphaproteobacteria	Rhodospirillales	Rhodospirillaceae	Unknown	Rhodospirillaceae bacterium TMED63
438	3	Bacteria	Proteobacteria	Alphaproteobacteria	Rhodobacterales	Rhodobacteraceae	Unknown
439	1	Bacteria	Proteobacteria	Alphaproteobacteria	Pelagibacterales	Pelagibacteraceae	Unknown
440	1	Bacteria	Bacteroidetes	Flavobacteriia	Flavobacteriales	Flavobacteriaceae	Formosa	Formosa sp. Hel3_A1_48
441	5	Bacteria	Proteobacteria	Alphaproteobacteria	Rhodobacterales	Rhodobacteraceae	Actibacterium	Actibacterium mucosum
442	3	Bacteria	Proteobacteria	Gammaproteobacteria	Unknown
443	1	Bacteria	Bacteroidetes	Flavobacteriia	Flavobacteriales	Flavobacteriaceae	Unknown
444	2	Bacteria	Proteobacteria	Alphaproteobacteria	Rhodobacterales	Rhodobacteraceae	Unknown
445	1	Bacteria	Proteobacteria	Gammaproteobacteria	Unknown	Unknown	Unknown	SAR86 cluster bacterium SAR86B
446	1	Bacteria	Proteobacteria	Unknown
447	1	Bacteria	Bacteroidetes	Unknown
448	1	Bacteria	Proteobacteria	Alphaproteobacteria	Unknown
449	1	Bacteria	Proteobacteria	Gammaproteobacteria	Unknown
450	2	Bacteria	Proteobacteria	Unknown
451	1	Bacteria	Unknown
452	1	Bacteria	Bacteroidetes	Flavobacteriia	Flavobacteriales	Flavobacteriaceae	Unknown	Flavobacteriaceae bacterium TMED121
453	2	Bacteria	Proteobacteria	Alphaproteobacteria	Pelagibacterales	Pelagibacteraceae	Unknown	Pelagibacteraceae bacterium
455	3	Bacteria	Proteobacteria	Gammaproteobacteria	Pseudomonadales	Moraxellaceae	Acinetobacter	Unknown
457	1	Bacteria	Proteobacteria	Alphaproteobacteria	Pelagibacterales	Pelagibacteraceae	Candidatus Pelagibacter	Unknown
458	1	Bacteria	Proteobacteria	Alphaproteobacteria	Unknown	Unknown	Candidatus Puniceispirillum	Unknown
459	1	Bacteria	Proteobacteria	Alphaproteobacteria	Rhodobacterales	Rhodobacteraceae	Unknown
460	6	Bacteria	Proteobacteria	Alphaproteobacteria	Unknown
461	2	Bacteria	Proteobacteria	Alphaproteobacteria	Pelagibacterales	Pelagibacteraceae	Unknown
462	1	Bacteria	Proteobacteria	Unknown
463	1	Bacteria	Proteobacteria	Alphaproteobacteria	Pelagibacterales	Pelagibacteraceae	Unknown
464	1	Bacteria	Planctomycetes	Planctomycetia	Planctomycetales	Planctomycetaceae	Rhodopirellula	Unknown
465	1	Bacteria	Proteobacteria	Alphaproteobacteria	Rhodobacterales	Rhodobacteraceae	Unknown
466	1	Bacteria	Proteobacteria	Gammaproteobacteria	Unknown
467	1	Bacteria	Proteobacteria	Alphaproteobacteria	Pelagibacterales	Pelagibacteraceae	Unknown
468	1	Bacteria	Bacteroidetes	Flavobacteriia	Flavobacteriales	Unknown
469	15	Bacteria	Proteobacteria	Alphaproteobacteria	Pelagibacterales	Pelagibacteraceae	Unknown
470	2	Bacteria	Proteobacteria	Alphaproteobacteria	Unknown
471	1	Bacteria	Proteobacteria	Alphaproteobacteria	Pelagibacterales	Pelagibacteraceae	Unknown
473	1	Bacteria	Proteobacteria	Alphaproteobacteria	Pelagibacterales	Unknown

## Sheet: 2J2SET13_tax
N (protein group)	Peptides(95%)	Domain	Phylum	Class	Order	Family	Genus	Species
1	20	Bacteria	Proteobacteria	Alphaproteobacteria	Unknown
2	28	Bacteria	Proteobacteria	Alphaproteobacteria	Pelagibacterales	Pelagibacteraceae	Unknown	alpha proteobacterium HIMB59
3	22	Bacteria	Proteobacteria	Gammaproteobacteria	Unknown
4	28	Bacteria	Unknown
5	17	Bacteria	Proteobacteria	Alphaproteobacteria	Rhodobacterales	Rhodobacteraceae	Sulfitobacter	Unknown
6	12	Bacteria	Proteobacteria	Alphaproteobacteria	Pelagibacterales	Pelagibacteraceae	Unknown
7	16	Bacteria	Proteobacteria	Alphaproteobacteria	Unknown
8	15	Bacteria	Unknown
9	34	Bacteria	Proteobacteria	Alphaproteobacteria	Unknown
10	7	Bacteria	Proteobacteria	Alphaproteobacteria	Pelagibacterales	Pelagibacteraceae	Candidatus Pelagibacter	Unknown
11	8	Bacteria	Proteobacteria	Alphaproteobacteria	Unknown
12	11	Bacteria	Proteobacteria	Alphaproteobacteria	Unknown
13	13	Bacteria	Proteobacteria	Alphaproteobacteria	Pelagibacterales	Pelagibacteraceae	Unknown	SAR11 cluster bacterium PRT-SC02
14	6	Bacteria	Proteobacteria	Alphaproteobacteria	Pelagibacterales	Pelagibacteraceae	Unknown
15	19	Bacteria	Bacteroidetes	Flavobacteriia	Flavobacteriales	Flavobacteriaceae	Unknown
16	7	Bacteria	Proteobacteria	Alphaproteobacteria	Unknown
18	14	Bacteria	Proteobacteria	Alphaproteobacteria	Rhizobiales	Phyllobacteriaceae	Mesorhizobium	Unknown
19	4	Bacteria	Proteobacteria	Alphaproteobacteria	Unknown	Unknown	Candidatus Puniceispirillum	Unknown
20	10	Bacteria	Proteobacteria	Alphaproteobacteria	Pelagibacterales	Pelagibacteraceae	Unknown	alpha proteobacterium HIMB59
21	7	Bacteria	Cyanobacteria	Uclassified cyanobacteria	Synechococcales	Synechococcaceae	Synechococcus	Unknown
22	4	Bacteria	Bacteroidetes	Flavobacteriia	Flavobacteriales	Flavobacteriaceae	Polaribacter	Unknown
23	16	Bacteria	Proteobacteria	Gammaproteobacteria	Oceanospirillales	Oceanospirillaceae	Oceanospirillum	Unknown
24	5	Bacteria	Proteobacteria	Alphaproteobacteria	Rhodobacterales	Rhodobacteraceae	Unknown
25	8	Bacteria	Proteobacteria	Alphaproteobacteria	Pelagibacterales	Pelagibacteraceae	Unknown
26	5	Bacteria	Proteobacteria	Alphaproteobacteria	Unknown
27	9	Bacteria	Proteobacteria	Alphaproteobacteria	Rhodobacterales	Rhodobacteraceae	Unknown	Rhodobacteraceae bacterium SB2
28	9	Bacteria	Proteobacteria	Gammaproteobacteria	Cellvibrionales	Unknown
29	13	Bacteria	Unknown
30	5	Bacteria	Proteobacteria	Alphaproteobacteria	Pelagibacterales	Pelagibacteraceae	Unknown
31	7	Bacteria	Proteobacteria	Gammaproteobacteria	Unknown
32	6	Bacteria	Proteobacteria	Alphaproteobacteria	Pelagibacterales	Pelagibacteraceae	Unknown
33	7	Bacteria	Proteobacteria	Gammaproteobacteria	Cellvibrionales	Halieaceae	Unknown
34	13	Bacteria	Proteobacteria	Alphaproteobacteria	Unknown
35	4	Bacteria	Proteobacteria	Alphaproteobacteria	Rhodobacterales	Rhodobacteraceae	Unknown
37	4	Bacteria	Proteobacteria	Alphaproteobacteria	Pelagibacterales	Pelagibacteraceae	Unknown	alpha proteobacterium HIMB59
38	4	Bacteria	Proteobacteria	Alphaproteobacteria	Unknown	Unknown	Candidatus Puniceispirillum	Candidatus Puniceispirillum sp. TMED52
39	7	Bacteria	Proteobacteria	Gammaproteobacteria	Cellvibrionales	Unknown
40	5	Bacteria	Proteobacteria	Alphaproteobacteria	Pelagibacterales	Unknown
41	11	Bacteria	Proteobacteria	Alphaproteobacteria	Unknown
42	4	Bacteria	Proteobacteria	Alphaproteobacteria	Pelagibacterales	Pelagibacteraceae	Candidatus Pelagibacter	Candidatus Pelagibacter ubique
43	11	Bacteria	Proteobacteria	Alphaproteobacteria	Unknown
44	4	Bacteria	Proteobacteria	Gammaproteobacteria	Unknown
45	4	Bacteria	Proteobacteria	Alphaproteobacteria	Rhodobacterales	Unknown
46	4	Bacteria	Proteobacteria	Alphaproteobacteria	Pelagibacterales	Pelagibacteraceae	Unknown
47	17	Bacteria	Proteobacteria	Alphaproteobacteria	Rhodobacterales	Rhodobacteraceae	Ruegeria	Unknown
48	4	Bacteria	Proteobacteria	Gammaproteobacteria	Oceanospirillales	Unknown
49	10	Bacteria	Proteobacteria	Alphaproteobacteria	Unknown
50	6	Bacteria	Proteobacteria	Alphaproteobacteria	Pelagibacterales	Pelagibacteraceae	Unknown
51	4	Bacteria	Proteobacteria	Alphaproteobacteria	Unknown
52	5	Bacteria	Proteobacteria	Unknown
53	5	Bacteria	Proteobacteria	Gammaproteobacteria	Unknown
54	3	Bacteria	Proteobacteria	Gammaproteobacteria	Unknown
55	4	Bacteria	Cyanobacteria	Uclassified cyanobacteria	Synechococcales	Synechococcaceae	Synechococcus	Unknown
56	4	Bacteria	Proteobacteria	Alphaproteobacteria	Rhodobacterales	Rhodobacteraceae	Unknown
57	10	Bacteria	Proteobacteria	Alphaproteobacteria	Unknown	Unknown	Candidatus Puniceispirillum	Candidatus Puniceispirillum sp. TMED213
58	3	Bacteria	Proteobacteria	Alphaproteobacteria	Rhodobacterales	Rhodobacteraceae	Unknown	Rhodobacteraceae bacterium SB2
59	10	Bacteria	Proteobacteria	Alphaproteobacteria	Pelagibacterales	Unknown
60	4	Bacteria	Proteobacteria	Alphaproteobacteria	Unknown
61	6	Bacteria	Unknown
62	5	Bacteria	Bacteroidetes	Saprospiria	Saprospirales	Lewinellaceae	Lewinella	Lewinella nigricans
63	3	Bacteria	Proteobacteria	Alphaproteobacteria	Unknown
64	4	Bacteria	Proteobacteria	Gammaproteobacteria	Unknown
65	7	Bacteria	Proteobacteria	Alphaproteobacteria	Rhodobacterales	Rhodobacteraceae	Unknown	Rhodobacteraceae bacterium SB2
66	3	Bacteria	Proteobacteria	Gammaproteobacteria	Unknown
67	6	Bacteria	Proteobacteria	Gammaproteobacteria	Unknown
69	5	Bacteria	Proteobacteria	Gammaproteobacteria	Vibrionales	Vibrionaceae	Unknown
70	4	Bacteria	Proteobacteria	Alphaproteobacteria	Unknown
71	8	Bacteria	Proteobacteria	Alphaproteobacteria	Pelagibacterales	Pelagibacteraceae	Unknown	alpha proteobacterium HIMB59
72	4	Bacteria	Proteobacteria	Alphaproteobacteria	Unknown
73	4	Bacteria	Balneolaeota	Balneolia	Balneolales	Balneolaceae	Unknown
74	4	Bacteria	Proteobacteria	Alphaproteobacteria	Unknown	Unknown	Candidatus Puniceispirillum	Unknown
75	4	Bacteria	Proteobacteria	Gammaproteobacteria	Unknown	Unknown	Unknown	SAR86 cluster bacterium SAR86B
76	3	Bacteria	Proteobacteria	Gammaproteobacteria	Unknown
77	2	Bacteria	Proteobacteria	Alphaproteobacteria	Unknown
78	4	Bacteria	Proteobacteria	Unknown
79	10	Bacteria	Proteobacteria	Alphaproteobacteria	Unknown
80	3	Bacteria	Proteobacteria	Alphaproteobacteria	Rhodobacterales	Rhodobacteraceae	Unknown
81	5	Bacteria	Proteobacteria	Alphaproteobacteria	Pelagibacterales	Pelagibacteraceae	Candidatus Pelagibacter	Candidatus Pelagibacter sp. HIMB1321
82	4	Bacteria	Proteobacteria	Gammaproteobacteria	Cellvibrionales	Halieaceae	Unknown
83	8	Bacteria	Proteobacteria	Gammaproteobacteria	Cellvibrionales	Unknown	Unknown	Cellvibrionales bacterium TMED21
84	3	Bacteria	Proteobacteria	Gammaproteobacteria	Pseudomonadales	Pseudomonadaceae	Pseudomonas	Unknown
85	5	Bacteria	Proteobacteria	Alphaproteobacteria	Unknown	Unknown	Unknown	Alphaproteobacteria bacterium MarineAlpha5_Bin12
86	3	Bacteria	Proteobacteria	Alphaproteobacteria	Pelagibacterales	Pelagibacteraceae	Unknown
87	3	Bacteria	Proteobacteria	Alphaproteobacteria	Rhodobacterales	Rhodobacteraceae	Unknown	Rhodobacteraceae bacterium SB2
88	6	Bacteria	Bacteroidetes	Flavobacteriia	Flavobacteriales	Flavobacteriaceae	Unknown
89	6	Bacteria	Proteobacteria	Alphaproteobacteria	Unknown
90	3	Bacteria	Proteobacteria	Epsilonproteobacteria	Unknown	Unknown	Sulfurovum	Unknown
91	3	Bacteria	Proteobacteria	Gammaproteobacteria	Cellvibrionales	Unknown
92	5	Bacteria	Proteobacteria	Alphaproteobacteria	Unknown	Unknown	Candidatus Puniceispirillum	Candidatus Puniceispirillum sp. TMED213
93	4	Bacteria	Proteobacteria	Alphaproteobacteria	Unknown
94	3	Bacteria	Proteobacteria	Alphaproteobacteria	Pelagibacterales	Unknown
95	9	Bacteria	Proteobacteria	Gammaproteobacteria	Unknown
96	4	Bacteria	Proteobacteria	Gammaproteobacteria	Unknown
97	3	Bacteria	Proteobacteria	Gammaproteobacteria	Oceanospirillales	Halomonadaceae	Halomonas	Unknown
98	4	Bacteria	Actinobacteria	Unknown
99	8	Bacteria	Proteobacteria	Gammaproteobacteria	Unknown
100	3	Bacteria	Proteobacteria	Gammaproteobacteria	Unknown
101	5	Bacteria	Proteobacteria	Alphaproteobacteria	Pelagibacterales	Pelagibacteraceae	Unknown
102	5	Bacteria	Proteobacteria	Alphaproteobacteria	Rhodobacterales	Rhodobacteraceae	Unknown
103	4	Bacteria	Proteobacteria	Alphaproteobacteria	Pelagibacterales	Pelagibacteraceae	Unknown
104	3	Bacteria	Cyanobacteria	Uclassified cyanobacteria	Synechococcales	Synechococcaceae	Synechococcus	Unknown
105	3	Bacteria	Proteobacteria	Unknown
106	3	Bacteria	Proteobacteria	Alphaproteobacteria	Sphingomonadales	Sphingomonadaceae	Sphingomonas	Unknown
107	4	Bacteria	Proteobacteria	Alphaproteobacteria	Rhodobacterales	Rhodobacteraceae	Unknown
108	2	Bacteria	Proteobacteria	Alphaproteobacteria	Unknown
109	4	Bacteria	Proteobacteria	Gammaproteobacteria	Vibrionales	Vibrionaceae	Vibrio	Unknown
110	3	Bacteria	Proteobacteria	Gammaproteobacteria	Unknown
111	8	Bacteria	Proteobacteria	Alphaproteobacteria	Unknown
112	5	Bacteria	Proteobacteria	Alphaproteobacteria	Unknown
113	4	Bacteria	Proteobacteria	Alphaproteobacteria	Rhodobacterales	Rhodobacteraceae	Unknown
114	3	Bacteria	Proteobacteria	Alphaproteobacteria	Rhodobacterales	Rhodobacteraceae	Unknown
115	10	Bacteria	Proteobacteria	Gammaproteobacteria	Oceanospirillales	Unknown	Unknown	Oceanospirillales bacterium TMED91
116	3	Bacteria	Proteobacteria	Alphaproteobacteria	Unknown	Unknown	Candidatus Puniceispirillum	Candidatus Puniceispirillum marinum
117	3	Bacteria	Proteobacteria	Alphaproteobacteria	Pelagibacterales	Pelagibacteraceae	Candidatus Pelagibacter	Candidatus Pelagibacter sp. TMED64
118	10	Bacteria	Proteobacteria	Alphaproteobacteria	Rhodobacterales	Rhodobacteraceae	Unknown
119	2	Bacteria	Proteobacteria	Alphaproteobacteria	Rhodobacterales	Rhodobacteraceae	Sulfitobacter	Unknown
120	3	Bacteria	Proteobacteria	Alphaproteobacteria	Sphingomonadales	Unknown
121	4	Bacteria	Proteobacteria	Gammaproteobacteria	Cellvibrionales	Unknown	Unknown	Cellvibrionales bacterium TMED21
122	2	Bacteria	Proteobacteria	Gammaproteobacteria	Unknown
123	2	Bacteria	Proteobacteria	Alphaproteobacteria	Unknown
125	6	Bacteria	Proteobacteria	Alphaproteobacteria	Unknown
126	2	Bacteria	Proteobacteria	Gammaproteobacteria	Unknown
127	4	Bacteria	Proteobacteria	Alphaproteobacteria	Unknown	Unknown	Candidatus Puniceispirillum	Candidatus Puniceispirillum sp. TMED245
128	3	Bacteria	Proteobacteria	Alphaproteobacteria	Pelagibacterales	Pelagibacteraceae	Unknown
129	2	Bacteria	Proteobacteria	Unknown
130	2	Bacteria	Proteobacteria	Gammaproteobacteria	Unknown
131	3	Bacteria	Proteobacteria	Alphaproteobacteria	Rhodobacterales	Rhodobacteraceae	Unknown
132	2	Bacteria	Bacteroidetes	Unknown	Unknown	Unknown	Unknown	Bacteroidetes bacterium TMED284
133	3	Bacteria	Cyanobacteria	Uclassified cyanobacteria	Synechococcales	Synechococcaceae	Synechococcus	Unknown
134	4	Bacteria	Proteobacteria	Gammaproteobacteria	Unknown
136	3	Bacteria	Unknown
137	3	Bacteria	Proteobacteria	Alphaproteobacteria	Rhodobacterales	Rhodobacteraceae	Unknown	Rhodobacteraceae bacterium SB2
138	2	Bacteria	Proteobacteria	Gammaproteobacteria	Unknown
139	2	Bacteria	Proteobacteria	Gammaproteobacteria	Cellvibrionales	Unknown
140	2	Bacteria	Proteobacteria	Alphaproteobacteria	Pelagibacterales	Pelagibacteraceae	Candidatus Pelagibacter	Unknown
141	4	Bacteria	Bacteroidetes	Flavobacteriia	Flavobacteriales	Flavobacteriaceae	Unknown
142	2	Bacteria	Bacteroidetes	Cytophagia	Cytophagales	Flammeovirgaceae	Unknown
143	4	Bacteria	Proteobacteria	Alphaproteobacteria	Unknown	Unknown	Unknown	SAR116 cluster bacterium MED-G05
144	2	Bacteria	Proteobacteria	Gammaproteobacteria	Unknown
145	3	Bacteria	Proteobacteria	Gammaproteobacteria	Legionellales	Legionellaceae	Unknown
146	4	Bacteria	Proteobacteria	Alphaproteobacteria	Rhodobacterales	Rhodobacteraceae	Unknown
147	4	Bacteria	Cyanobacteria	Uclassified cyanobacteria	Synechococcales	Unknown
148	2	Bacteria	Proteobacteria	Gammaproteobacteria	Unknown
149	3	Bacteria	Proteobacteria	Alphaproteobacteria	Unknown
150	2	Bacteria	Proteobacteria	Unknown
151	5	Bacteria	Proteobacteria	Gammaproteobacteria	Unknown
152	3	Bacteria	Proteobacteria	Gammaproteobacteria	Oceanospirillales	Unknown
153	2	Bacteria	Proteobacteria	Alphaproteobacteria	Rhodobacterales	Rhodobacteraceae	Unknown
154	6	Bacteria	Proteobacteria	Gammaproteobacteria	Cellvibrionales	Unknown	Unknown	Cellvibrionales bacterium TMED21
155	3	Bacteria	Rhodothermaeota	Unknown	Unknown	Unknown	Unknown	Rhodothermaeota bacterium MED-G12
156	5	Bacteria	Proteobacteria	Gammaproteobacteria	Unknown
157	2	Bacteria	Proteobacteria	Alphaproteobacteria	Rickettsiales	Unknown	Unknown	Rickettsiales bacterium TMED174
158	2	Bacteria	Proteobacteria	Alphaproteobacteria	Unknown
159	4	Bacteria	Bacteroidetes	Flavobacteriia	Flavobacteriales	Flavobacteriaceae	Unknown
160	2	Bacteria	Proteobacteria	Alphaproteobacteria	Unknown
161	3	Bacteria	Proteobacteria	Alphaproteobacteria	Unknown
162	15	Bacteria	Proteobacteria	Alphaproteobacteria	Rhodobacterales	Rhodobacteraceae	Unknown
163	3	Bacteria	Cyanobacteria	Uclassified cyanobacteria	Synechococcales	Synechococcaceae	Synechococcus	Unknown
164	4	Bacteria	Proteobacteria	Alphaproteobacteria	Unknown	Unknown	Unknown	SAR116 cluster alpha proteobacterium HIMB100
165	4	Bacteria	Proteobacteria	Alphaproteobacteria	Pelagibacterales	Unknown
166	2	Bacteria	Proteobacteria	Alphaproteobacteria	Pelagibacterales	Pelagibacteraceae	Candidatus Pelagibacter	Candidatus Pelagibacter sp. TMED64
167	2	Bacteria	Proteobacteria	Unknown
168	3	Bacteria	Proteobacteria	Alphaproteobacteria	Unknown
169	3	Bacteria	Proteobacteria	Gammaproteobacteria	Cellvibrionales	Unknown	Unknown	Cellvibrionales bacterium TMED21
170	2	Bacteria	Proteobacteria	Alphaproteobacteria	Pelagibacterales	Pelagibacteraceae	Candidatus Pelagibacter	Unknown
171	2	Bacteria	Proteobacteria	Alphaproteobacteria	Rhodobacterales	Unknown
172	4	Bacteria	Proteobacteria	Gammaproteobacteria	Alteromonadales	Unknown
173	2	Bacteria	Proteobacteria	Alphaproteobacteria	Unknown	Unknown	Unknown	SAR116 cluster alpha proteobacterium HIMB100
175	3	Bacteria	Proteobacteria	Alphaproteobacteria	Unknown
176	1	Bacteria	Proteobacteria	Alphaproteobacteria	Unknown	Unknown	Unknown	SAR116 cluster alpha proteobacterium HIMB100
177	2	Bacteria	Bacteroidetes	Flavobacteriia	Flavobacteriales	Flavobacteriaceae	Unknown
178	12	Bacteria	Proteobacteria	Alphaproteobacteria	Pelagibacterales	Pelagibacteraceae	Unknown
179	2	Bacteria	Proteobacteria	Gammaproteobacteria	Unknown
180	3	Bacteria	Proteobacteria	Alphaproteobacteria	Rhizobiales	Unknown
181	8	Bacteria	Proteobacteria	Alphaproteobacteria	Pelagibacterales	Pelagibacteraceae	Unknown	alpha proteobacterium HIMB59
182	3	Bacteria	Bacteroidetes	Flavobacteriia	Flavobacteriales	Cryomorphaceae	Unknown
184	7	Bacteria	Proteobacteria	Alphaproteobacteria	Unknown	Unknown	Candidatus Puniceispirillum	Candidatus Puniceispirillum sp. TMED52
185	2	Bacteria	Actinobacteria	Actinobacteria	Corynebacteriales	Mycobacteriaceae	Mycobacterium	Mycobacterium xenopi
187	3	Bacteria	Proteobacteria	Alphaproteobacteria	Unknown
188	1	Bacteria	Bacteroidetes	Bacteroidia	Bacteroidales	Bacteroidaceae	Bacteroides	Unknown
189	11	Bacteria	Proteobacteria	Alphaproteobacteria	Rhizobiales	Unknown	Methyloceanibacter	Unknown
190	2	Bacteria	Proteobacteria	Gammaproteobacteria	Vibrionales	Vibrionaceae	Unknown
191	3	Bacteria	Proteobacteria	Alphaproteobacteria	Pelagibacterales	Pelagibacteraceae	Unknown
192	2	Bacteria	Cyanobacteria	Uclassified cyanobacteria	Synechococcales	Synechococcaceae	Synechococcus	Unknown
193	3	Bacteria	Proteobacteria	Alphaproteobacteria	Rhodobacterales	Rhodobacteraceae	Unknown
194	2	Bacteria	Proteobacteria	Gammaproteobacteria	Cellvibrionales	Unknown
195	10	Bacteria	Proteobacteria	Gammaproteobacteria	Alteromonadales	Pseudoalteromonadaceae	Pseudoalteromonas	Unknown
196	11	Bacteria	Unknown	Unknown	Unknown	Unknown	Unknown	uncultured bacterium EIL4H10
197	2	Bacteria	Proteobacteria	Gammaproteobacteria	Cellvibrionales	Unknown
198	5	Bacteria	Proteobacteria	Epsilonproteobacteria	Unknown
199	1	Bacteria	Proteobacteria	Unknown
200	3	Bacteria	Proteobacteria	Alphaproteobacteria	Pelagibacterales	Pelagibacteraceae	Unknown
201	2	Bacteria	Proteobacteria	Gammaproteobacteria	Unknown
202	12	Bacteria	Proteobacteria	Alphaproteobacteria	Caulobacterales	Caulobacteraceae	Phenylobacterium	Unknown
203	5	Bacteria	Proteobacteria	Alphaproteobacteria	Unknown
204	1	Bacteria	Proteobacteria	Gammaproteobacteria	Pseudomonadales	Pseudomonadaceae	Pseudomonas	Pseudomonas syringae group
205	2	Bacteria	Proteobacteria	Alphaproteobacteria	Pelagibacterales	Pelagibacteraceae	Unknown
206	6	Bacteria	Bacteroidetes	Flavobacteriia	Flavobacteriales	Flavobacteriaceae	Unknown
207	7	Bacteria	Proteobacteria	Alphaproteobacteria	Unknown
208	3	Bacteria	Proteobacteria	Unknown
209	2	Bacteria	Proteobacteria	Alphaproteobacteria	Unknown	Unknown	Candidatus Puniceispirillum	Candidatus Puniceispirillum sp. TMED52
210	4	Bacteria	Proteobacteria	Unknown
211	1	Bacteria	Proteobacteria	Alphaproteobacteria	Unknown
212	1	Bacteria	Proteobacteria	Alphaproteobacteria	Unknown
213	3	Bacteria	Proteobacteria	Gammaproteobacteria	Unknown
214	1	Bacteria	Proteobacteria	Gammaproteobacteria	Cellvibrionales	Halieaceae	Unknown
215	3	Bacteria	Cyanobacteria	Uclassified cyanobacteria	Synechococcales	Prochloraceae	Prochlorococcus	Unknown
216	2	Bacteria	Proteobacteria	Gammaproteobacteria	Unknown
217	1	Bacteria	Proteobacteria	Alphaproteobacteria	Pelagibacterales	Pelagibacteraceae	Candidatus Pelagibacter	Candidatus Pelagibacter sp. TMED153
218	8	Bacteria	Proteobacteria	Alphaproteobacteria	Rhodobacterales	Rhodobacteraceae	Unknown
219	1	Bacteria	Unknown
220	2	Bacteria	Cyanobacteria	Uclassified cyanobacteria
221	2	Bacteria	Proteobacteria	Alphaproteobacteria	Unknown
222	1	Bacteria	Proteobacteria	Alphaproteobacteria	Pelagibacterales	Pelagibacteraceae	Unknown
223	4	Bacteria	Proteobacteria	Unknown
224	1	Bacteria	Proteobacteria	Alphaproteobacteria	Pelagibacterales	Pelagibacteraceae	Unknown
225	2	Bacteria	Proteobacteria	Alphaproteobacteria	Unknown
226	3	Bacteria	Proteobacteria	Gammaproteobacteria	Unknown
227	2	Bacteria	Proteobacteria	Alphaproteobacteria	Rhodobacterales	Rhodobacteraceae	Unknown	Rhodobacteraceae bacterium SB2
228	5	Bacteria	Proteobacteria	Alphaproteobacteria	Unknown	Unknown	Unknown	Alphaproteobacteria bacterium TMED194
229	1	Bacteria	Proteobacteria	Alphaproteobacteria	Unknown
230	2	Bacteria	Proteobacteria	Alphaproteobacteria	Unknown	Unknown	Unknown	Alphaproteobacteria bacterium TMED199
231	2	Bacteria	Proteobacteria	Gammaproteobacteria	Unknown
232	5	Bacteria	Proteobacteria	Alphaproteobacteria	Pelagibacterales	Pelagibacteraceae	Unknown
233	1	Bacteria	Proteobacteria	Alphaproteobacteria	Pelagibacterales	Pelagibacteraceae	Unknown
234	1	Bacteria	Bacteroidetes	Flavobacteriia	Flavobacteriales	Unknown
235	1	Bacteria	Proteobacteria	Alphaproteobacteria	Pelagibacterales	Pelagibacteraceae	Unknown
236	1	Bacteria	Unknown
237	1	Bacteria	Actinobacteria	Actinobacteria	Corynebacteriales	Mycobacteriaceae	Unknown
238	1	Bacteria	Proteobacteria	Unknown
239	1	Bacteria	Proteobacteria	Alphaproteobacteria	Sphingomonadales	Unknown
240	3	Bacteria	Proteobacteria	Gammaproteobacteria	Unknown
241	3	Bacteria	Proteobacteria	Alphaproteobacteria	Unknown
242	2	Bacteria	Unknown
243	5	Bacteria	Cyanobacteria	Uclassified cyanobacteria	Synechococcales	Synechococcaceae	Synechococcus	Unknown
244	3	Bacteria	Proteobacteria	Gammaproteobacteria	Pseudomonadales	Pseudomonadaceae	Pseudomonas	Unknown
245	1	Bacteria	Proteobacteria	Gammaproteobacteria	Cellvibrionales	Halieaceae	Unknown
246	2	Bacteria	Proteobacteria	Gammaproteobacteria	Unknown
247	3	Bacteria	Proteobacteria	Alphaproteobacteria	Pelagibacterales	Unknown
248	1	Bacteria	Proteobacteria	Alphaproteobacteria	Rhodobacterales	Rhodobacteraceae	Flavimaricola	Flavimaricola marinus
249	1	Bacteria	Bacteroidetes	Flavobacteriia	Flavobacteriales	Flavobacteriaceae	Unknown
250	1	Bacteria	Proteobacteria	Alphaproteobacteria	Pelagibacterales	Pelagibacteraceae	Candidatus Pelagibacter	Candidatus Pelagibacter ubique
251	1	Bacteria	Proteobacteria	Alphaproteobacteria	Rhodobacterales	Rhodobacteraceae	Unknown	Rhodobacteraceae bacterium SB2
252	2	Bacteria	Proteobacteria	Alphaproteobacteria	Rhodobacterales	Rhodobacteraceae	Unknown
253	1	Bacteria	Proteobacteria	Gammaproteobacteria	Cellvibrionales	Unknown
254	1	Bacteria	Proteobacteria	Alphaproteobacteria	Unknown
255	7	Bacteria	Proteobacteria	Alphaproteobacteria	Unknown
256	2	Bacteria	Proteobacteria	Gammaproteobacteria	Cellvibrionales	Unknown
257	1	Bacteria	Proteobacteria	Alphaproteobacteria	Pelagibacterales	Pelagibacteraceae	Unknown
258	1	Bacteria	Proteobacteria	Alphaproteobacteria	Pelagibacterales	Pelagibacteraceae	Unknown
259	1	Bacteria	Proteobacteria	Alphaproteobacteria	Rhodobacterales	Rhodobacteraceae	Jannaschia	Unknown
260	1	Bacteria	Unknown
261	1	Bacteria	Proteobacteria	Alphaproteobacteria	Rhodobacterales	Rhodobacteraceae	Unknown
262	8	Bacteria	Proteobacteria	Alphaproteobacteria	Unknown
263	2	Bacteria	Proteobacteria	Alphaproteobacteria	Unknown
264	1	Bacteria	Bacteroidetes	Bacteroidia	Bacteroidales	Bacteroidaceae	Bacteroides	Bacteroides coprocola
265	3	Bacteria	Proteobacteria	Alphaproteobacteria	Unknown
266	1	Bacteria	Proteobacteria	Alphaproteobacteria	Unknown
267	1	Bacteria	Proteobacteria	Alphaproteobacteria	Rhodobacterales	Rhodobacteraceae	Sulfitobacter	Unknown
268	1	Bacteria	Proteobacteria	Alphaproteobacteria	Unknown
269	1	Bacteria	Unknown
270	3	Bacteria	Proteobacteria	Alphaproteobacteria	Rhodobacterales	Rhodobacteraceae	Unknown
271	1	Bacteria	Proteobacteria	Alphaproteobacteria	Rhodobacterales	Rhodobacteraceae	Unknown
272	1	Bacteria	Proteobacteria	Alphaproteobacteria	Pelagibacterales	Pelagibacteraceae	Unknown
273	2	Bacteria	Proteobacteria	Alphaproteobacteria	Rhizobiales	Unknown
274	12	Bacteria	Proteobacteria	Alphaproteobacteria	Rhodobacterales	Rhodobacteraceae	Unknown
275	4	Bacteria	Proteobacteria	Alphaproteobacteria	Rhodobacterales	Rhodobacteraceae	Paracoccus	Unknown
276	2	Bacteria	Proteobacteria	Alphaproteobacteria	Unknown
277	1	Bacteria	Proteobacteria	Gammaproteobacteria	Pseudomonadales	Pseudomonadaceae	Pseudomonas	Pseudomonas syringae group
278	7	Bacteria	Proteobacteria	Alphaproteobacteria	Rhizobiales	Cohaesibacteraceae	Cohaesibacter	Cohaesibacter sp. ES.047
279	1	Bacteria	Proteobacteria	Alphaproteobacteria	Rhodobacterales	Rhodobacteraceae	Unknown
280	1	Bacteria	Proteobacteria	Alphaproteobacteria	Rhodobacterales	Rhodobacteraceae	Paracoccus	Unknown
281	3	Bacteria	Cyanobacteria	Uclassified cyanobacteria	Synechococcales	Synechococcaceae	Synechococcus	Unknown
282	1	Bacteria	Proteobacteria	Alphaproteobacteria	Unknown
283	4	Bacteria	Proteobacteria	Alphaproteobacteria	Unknown
284	2	Bacteria	Bacteroidetes	Flavobacteriia	Flavobacteriales	Flavobacteriaceae	Flavobacterium	Unknown
285	1	Bacteria	Proteobacteria	Gammaproteobacteria	Unknown	Unknown	Unknown	Gammaproteobacteria bacterium TMED34
286	1	Bacteria	Proteobacteria	Gammaproteobacteria	Cellvibrionales	Halieaceae	Chromatocurvus	Chromatocurvus sp. F02
287	2	Bacteria	Proteobacteria	Unknown
288	2	Bacteria	Proteobacteria	Alphaproteobacteria	Pelagibacterales	Pelagibacteraceae	Unknown	alpha proteobacterium HIMB59
289	1	Bacteria	Proteobacteria	Alphaproteobacteria	Pelagibacterales	Pelagibacteraceae	Unknown
290	4	Bacteria	Unknown
291	1	Bacteria	Proteobacteria	Unknown
292	1	Bacteria	Proteobacteria	Alphaproteobacteria	Rhodobacterales	Rhodobacteraceae	Unknown
294	3	Bacteria	Proteobacteria	Gammaproteobacteria	Unknown
295	4	Bacteria	Proteobacteria	Alphaproteobacteria	Rhodobacterales	Rhodobacteraceae	Actibacterium	Actibacterium mucosum
296	1	Bacteria	Proteobacteria	Gammaproteobacteria	Unknown
297	3	Bacteria	Proteobacteria	Alphaproteobacteria	Rhodobacterales	Rhodobacteraceae	Unknown
298	1	Bacteria	Proteobacteria	Alphaproteobacteria	Rhodobacterales	Rhodobacteraceae	Unknown
299	1	Bacteria	Proteobacteria	Gammaproteobacteria	Unknown
300	3	Bacteria	Cyanobacteria	Uclassified cyanobacteria	Synechococcales	Synechococcaceae	Synechococcus	Synechococcus sp. BL107
301	4	Bacteria	Bacteroidetes	Bacteroidia	Bacteroidales	Bacteroidaceae	Bacteroides	Unknown
302	1	Bacteria	Proteobacteria	Gammaproteobacteria	Unknown
303	2	Bacteria	Proteobacteria	Alphaproteobacteria	Unknown	Unknown	Unknown	SAR116 cluster bacterium MED-G05
304	1	Bacteria	Cyanobacteria	Uclassified cyanobacteria	Synechococcales	Synechococcaceae	Synechococcus	Unknown
305	1	Bacteria	Proteobacteria	Gammaproteobacteria	Unknown
306	5	Bacteria	Proteobacteria	Gammaproteobacteria	Unknown
307	1	Bacteria	Proteobacteria	Gammaproteobacteria	Cellvibrionales	Unknown
308	1	Bacteria	Unknown
309	1	Bacteria	Proteobacteria	Gammaproteobacteria	Unknown	Unknown	Unknown	Gammaproteobacteria bacterium TMED242
310	1	Bacteria	Proteobacteria	Gammaproteobacteria	Alteromonadales	Alteromonadaceae	Alteromonas	Alteromonas sp.
311	1	Bacteria	Proteobacteria	Gammaproteobacteria	Cellvibrionales	Porticoccaceae	Porticoccus	Porticoccus hydrocarbonoclasticus
312	1	Bacteria	Cyanobacteria	Uclassified cyanobacteria	Synechococcales	Unknown
313	5	Bacteria	Proteobacteria	Alphaproteobacteria	Unknown
314	4	Bacteria	Cyanobacteria	Uclassified cyanobacteria	Synechococcales	Prochloraceae	Prochlorococcus	Unknown
315	2	Bacteria	Proteobacteria	Alphaproteobacteria	Rhodobacterales	Rhodobacteraceae	Unknown
316	1	Bacteria	Proteobacteria	Alphaproteobacteria	Unknown	Unknown	Unknown	Alphaproteobacteria bacterium MarineAlpha5_Bin12
317	1	Bacteria	Proteobacteria	Gammaproteobacteria	Unknown	Unknown	Unknown	SAR86 cluster bacterium SAR86B
318	1	Bacteria	Proteobacteria	Alphaproteobacteria	Unknown	Unknown	Candidatus Puniceispirillum	Unknown
319	1	Bacteria	Proteobacteria	Alphaproteobacteria	Pelagibacterales	Pelagibacteraceae	Unknown
321	1	Bacteria	Proteobacteria	Alphaproteobacteria	Unknown	Unknown	Candidatus Micropelagos	Candidatus Micropelagos thuwalensis
323	1	Bacteria	Proteobacteria	Unknown
324	16	Bacteria	Proteobacteria	Gammaproteobacteria	Oceanospirillales	Oleiphilaceae	Oleiphilus	Unknown
325	12	Bacteria	Proteobacteria	Alphaproteobacteria	Unknown
326	5	Bacteria	Proteobacteria	Gammaproteobacteria	Unknown
327	5	Bacteria	Proteobacteria	Gammaproteobacteria	Unknown
328	6	Bacteria	Proteobacteria	Alphaproteobacteria	Unknown
329	3	Bacteria	Proteobacteria	Gammaproteobacteria	Unknown
331	4	Bacteria	Proteobacteria	Alphaproteobacteria	Rhodobacterales	Rhodobacteraceae	Unknown
332	3	Bacteria	Proteobacteria	Gammaproteobacteria	Oceanospirillales	Halomonadaceae	Unknown
333	3	Bacteria	Bacteroidetes	Bacteroidia	Bacteroidales	Unknown
334	3	Bacteria	Cyanobacteria	Uclassified cyanobacteria	Synechococcales	Synechococcaceae	Synechococcus	Unknown
335	7	Bacteria	Bacteroidetes	Bacteroidia	Bacteroidales	Bacteroidaceae	Bacteroides	Unknown
336	2	Bacteria	Unknown
337	2	Bacteria	Rhodothermaeota	Unknown	Unknown	Unknown	Unknown	Rhodothermaeota bacterium MED-G12
338	2	Bacteria	Proteobacteria	Alphaproteobacteria	Unknown
339	2	Bacteria	Proteobacteria	Gammaproteobacteria	Unknown
340	2	Bacteria	Proteobacteria	Alphaproteobacteria	Pelagibacterales	Unknown
341	2	Bacteria	Proteobacteria	Alphaproteobacteria	Rhizobiales	Unknown	Methyloceanibacter	Unknown
342	4	Bacteria	Firmicutes	Bacilli	Lactobacillales	Enterococcaceae	Enterococcus	Unknown
343	2	Bacteria	Proteobacteria	Alphaproteobacteria	Unknown
344	2	Bacteria	Proteobacteria	Alphaproteobacteria	Pelagibacterales	Unknown
345	2	Bacteria	Proteobacteria	Alphaproteobacteria	Pelagibacterales	Pelagibacteraceae	Unknown	alpha proteobacterium HIMB59
346	1	Bacteria	Proteobacteria	Alphaproteobacteria	Pelagibacterales	Unknown
347	1	Bacteria	Proteobacteria	Unknown
348	1	Bacteria	Proteobacteria	Alphaproteobacteria	Rhodobacterales	Rhodobacteraceae	Roseovarius	Unknown
349	1	Bacteria	Proteobacteria	Alphaproteobacteria	Pelagibacterales	Pelagibacteraceae	Unknown
350	1	Bacteria	Proteobacteria	Alphaproteobacteria	Rhodobacterales	Rhodobacteraceae	Ruegeria	Unknown
351	1	Bacteria	Proteobacteria	Gammaproteobacteria	Cellvibrionales	Unknown
352	1	Bacteria	Proteobacteria	Gammaproteobacteria	Legionellales	Legionellaceae	Legionella	Unknown
353	2	Bacteria	Proteobacteria	Gammaproteobacteria	Unknown
354	1	Bacteria	Bacteroidetes	Unknown	Unknown	Unknown	Unknown	Bacteroidetes bacterium TMED284
355	3	Bacteria	Unknown	Unknown	Unknown	Unknown	Unknown	uncultured bacterium BAC17H8
356	1	Bacteria	Proteobacteria	Alphaproteobacteria	Unknown
357	1	Bacteria	Proteobacteria	Alphaproteobacteria	Rhodobacterales	Rhodobacteraceae	Unknown
358	1	Bacteria	Proteobacteria	Alphaproteobacteria	Rhodobacterales	Rhodobacteraceae	Sulfitobacter	Unknown
361	1	Bacteria	Proteobacteria	Alphaproteobacteria	Rhizobiales	Phyllobacteriaceae	Unknown	Phyllobacteriaceae bacterium Water-Bin73
362	3	Bacteria	Bacteroidetes	Flavobacteriia	Flavobacteriales	Flavobacteriaceae	Unknown
363	3	Bacteria	Bacteroidetes	Unknown
364	1	Bacteria	Proteobacteria	Alphaproteobacteria	Rhodobacterales	Rhodobacteraceae	Unknown
365	2	Bacteria	Proteobacteria	Alphaproteobacteria	Unknown	Unknown	Candidatus Puniceispirillum	Candidatus Puniceispirillum marinum
366	1	Bacteria	Proteobacteria	Alphaproteobacteria	Rhodobacterales	Rhodobacteraceae	Paracoccus	Paracoccus denitrificans
367	1	Bacteria	Cyanobacteria	Uclassified cyanobacteria	Synechococcales	Synechococcaceae	Synechococcus	Candidatus Synechococcus spongiarum
368	2	Bacteria	Rhodothermaeota	Unknown	Unknown	Unknown	Unknown	Rhodothermaeota bacterium MED-G12
369	1	Bacteria	Proteobacteria	Alphaproteobacteria	Sphingomonadales	Sphingomonadaceae	Sphingopyxis	Unknown
370	1	Bacteria	Rhodothermaeota	Unknown	Unknown	Unknown	Unknown	Rhodothermaeota bacterium MED-G12
371	2	Bacteria	Proteobacteria	Alphaproteobacteria	Unknown	Unknown	Candidatus Puniceispirillum	Candidatus Puniceispirillum sp. TMED245
372	3	Bacteria	Proteobacteria	Alphaproteobacteria	Unknown	Unknown	Candidatus Puniceispirillum	Candidatus Puniceispirillum sp. TMED213
373	1	Bacteria	Proteobacteria	Gammaproteobacteria	Unknown
375	1	Bacteria	Proteobacteria	Alphaproteobacteria	Sphingomonadales	Erythrobacteraceae	Erythrobacter	Unknown
376	1	Bacteria	Proteobacteria	Alphaproteobacteria	Rhodobacterales	Rhodobacteraceae	Unknown
378	1	Bacteria	Proteobacteria	Alphaproteobacteria	Pelagibacterales	Pelagibacteraceae	Unknown
379	1	Bacteria	Proteobacteria	Alphaproteobacteria	Unknown
380	1	Bacteria	Proteobacteria	Alphaproteobacteria	Unknown	Unknown	Unknown	Alphaproteobacteria bacterium TMED54
381	1	Bacteria	Proteobacteria	Gammaproteobacteria	Cellvibrionales	Unknown
383	1	Bacteria	Proteobacteria	Alphaproteobacteria	Pelagibacterales	Pelagibacteraceae	Candidatus Pelagibacter	Candidatus Pelagibacter sp. TMED197
384	1	Bacteria	Proteobacteria	Alphaproteobacteria	Unknown
385	1	Bacteria	Proteobacteria	Alphaproteobacteria	Pelagibacterales	Unknown	Unknown	Pelagibacterales bacterium MED-G44
386	1	Bacteria	Unknown
392	2	Bacteria	Bacteroidetes	Flavobacteriia	Flavobacteriales	Flavobacteriaceae	Unknown	Flavobacteriaceae bacterium TMED265
394	1	Bacteria	Proteobacteria	Gammaproteobacteria	Cellvibrionales	Halieaceae	Unknown
396	1	Bacteria	Proteobacteria	Alphaproteobacteria	Unknown
397	1	Bacteria	Proteobacteria	Alphaproteobacteria	Rickettsiales	Unknown
399	2	Bacteria	Unknown
400	2	Bacteria	Proteobacteria	Unknown
401	1	Bacteria	Proteobacteria	Alphaproteobacteria	Pelagibacterales	Pelagibacteraceae	Unknown	alpha proteobacterium HIMB59
402	2	Bacteria	Proteobacteria	Alphaproteobacteria	Rhodobacterales	Rhodobacteraceae	Unknown
403	1	Bacteria	Unknown
405	1	Bacteria	Unknown
406	1	Bacteria	Proteobacteria	Alphaproteobacteria	Rhodobacterales	Rhodobacteraceae	Unknown	Rhodobacteraceae bacterium SB2
407	2	Bacteria	Proteobacteria	Alphaproteobacteria	Pelagibacterales	Pelagibacteraceae	Unknown
410	1	Bacteria	Proteobacteria	Alphaproteobacteria	Unknown
411	1	Bacteria	Proteobacteria	Gammaproteobacteria	Unknown	Unknown	Unknown	SAR86 cluster bacterium SAR86A
412	1	Bacteria	Bacteroidetes	Flavobacteriia	Flavobacteriales	Flavobacteriaceae	Unknown
413	1	Bacteria	Cyanobacteria	Uclassified cyanobacteria	Synechococcales	Prochloraceae	Prochlorococcus	Prochlorococcus marinus
415	1	Bacteria	Actinobacteria	Actinobacteria	Corynebacteriales	Mycobacteriaceae	Mycobacterium	Unknown
416	1	Bacteria	Proteobacteria	Alphaproteobacteria	Unknown	Unknown	Candidatus Puniceispirillum	Candidatus Puniceispirillum sp. TMED176
417	1	Bacteria	Proteobacteria	Alphaproteobacteria	Pelagibacterales	Pelagibacteraceae	Unknown
419	1	Bacteria	Proteobacteria	Alphaproteobacteria	Pelagibacterales	Pelagibacteraceae	Unknown
420	1	Bacteria	Proteobacteria	Alphaproteobacteria	Unknown
421	1	Bacteria	Proteobacteria	Unknown
422	1	Bacteria	Proteobacteria	Alphaproteobacteria	Unknown
423	1	Bacteria	Proteobacteria	Gammaproteobacteria	Cellvibrionales	Unknown
424	3	Bacteria	Proteobacteria	Alphaproteobacteria	Unknown
425	1	Bacteria	Proteobacteria	Alphaproteobacteria	Pelagibacterales	Unknown	Unknown	Pelagibacterales bacterium MED-G39
426	1	Bacteria	Proteobacteria	Unknown
427	2	Bacteria	Proteobacteria	Alphaproteobacteria	Pelagibacterales	Pelagibacteraceae	Candidatus Pelagibacter	Unknown
428	5	Bacteria	Proteobacteria	Unknown
430	1	Bacteria	Proteobacteria	Alphaproteobacteria	Unknown
432	1	Bacteria	Proteobacteria	Alphaproteobacteria	Unknown
433	1	Bacteria	Proteobacteria	Alphaproteobacteria	Pelagibacterales	Pelagibacteraceae	Unknown
434	1	Bacteria	Proteobacteria	Unknown
436	3	Bacteria	Bacteroidetes	Unknown
437	1	Bacteria	Proteobacteria	Alphaproteobacteria	Pelagibacterales	Pelagibacteraceae	Unknown
438	2	Bacteria	Proteobacteria	Gammaproteobacteria	Alteromonadales	Alteromonadaceae	Unknown	Alteromonadaceae bacterium TMED101
439	1	Bacteria	Proteobacteria	Alphaproteobacteria	Pelagibacterales	Pelagibacteraceae	Unknown
440	2	Bacteria	Proteobacteria	Oligoflexia	Bdellovibrionales	Bdellovibrionaceae	Bdellovibrio	Bdellovibrio bacteriovorus
441	2	Bacteria	Proteobacteria	Alphaproteobacteria	Rhodobacterales	Rhodobacteraceae	Unknown	Rhodobacteraceae bacterium SB2
442	1	Bacteria	Bacteroidetes	Unknown
443	1	Bacteria	Proteobacteria	Alphaproteobacteria	Unknown
444	1	Bacteria	Proteobacteria	Alphaproteobacteria	Pelagibacterales	Unknown
445	2	Bacteria	Proteobacteria	Alphaproteobacteria	Rhodobacterales	Rhodobacteraceae	Unknown
446	3	Bacteria	Unknown
447	1	Bacteria	Proteobacteria	Gammaproteobacteria	Cellvibrionales	Halieaceae	Chromatocurvus	Chromatocurvus sp. F02
448	1	Bacteria	Proteobacteria	Alphaproteobacteria	Unknown
449	17	Bacteria	Proteobacteria	Alphaproteobacteria	Rhodobacterales	Rhodobacteraceae	Unknown
450	6	Bacteria	Proteobacteria	Gammaproteobacteria	Pseudomonadales	Pseudomonadaceae	Pseudomonas	Unknown
451	2	Bacteria	Proteobacteria	Gammaproteobacteria	Unknown
452	3	Bacteria	Proteobacteria	Alphaproteobacteria	Pelagibacterales	Pelagibacteraceae	Unknown
453	3	Bacteria	Proteobacteria	Alphaproteobacteria	Sphingomonadales	Sphingomonadaceae	Sphingopyxis	Unknown
455	1	Bacteria	Proteobacteria	Alphaproteobacteria	Unknown
457	1	Bacteria	Proteobacteria	Alphaproteobacteria	Pelagibacterales	Pelagibacteraceae	Unknown
458	1	Bacteria	Proteobacteria	Alphaproteobacteria	Rhodobacterales	Rhodobacteraceae	Unknown
459	1	Bacteria	Proteobacteria	Alphaproteobacteria	Pelagibacterales	Pelagibacteraceae	Candidatus Pelagibacter	Unknown
460	1	Bacteria	Proteobacteria	Alphaproteobacteria	Pelagibacterales	Pelagibacteraceae	Unknown
461	4	Bacteria	Proteobacteria	Gammaproteobacteria	Cellvibrionales	Unknown
462	1	Bacteria	Proteobacteria	Alphaproteobacteria	Pelagibacterales	Pelagibacteraceae	Unknown
463	1	Bacteria	Proteobacteria	Unknown
464	1	Bacteria	Unknown
465	9	Bacteria	Proteobacteria	Alphaproteobacteria	Pelagibacterales	Unknown
466	1	Bacteria	Proteobacteria	Alphaproteobacteria	Rhodobacterales	Rhodobacteraceae	Rhodovulum	Rhodovulum sp. P5
467	2	Bacteria	Proteobacteria	Gammaproteobacteria	Oceanospirillales	Unknown	Unknown	Oceanospirillales bacterium TMED91
468	1	Bacteria	Proteobacteria	Alphaproteobacteria	Unknown
470	1	Bacteria	Proteobacteria	Alphaproteobacteria	Rhodobacterales	Rhodobacteraceae	Unknown	Rhodobacteraceae bacterium MED-G08
471	2	Bacteria	Cyanobacteria	Uclassified cyanobacteria	Synechococcales	Synechococcaceae	Synechococcus	Unknown
472	1	Bacteria	Proteobacteria	Gammaproteobacteria	Alteromonadales	Alteromonadaceae	Unknown	Alteromonadaceae bacterium TMED101
473	3	Bacteria	Proteobacteria	Alphaproteobacteria	Rhodobacterales	Rhodobacteraceae	Unknown
474	1	Bacteria	Proteobacteria	Gammaproteobacteria	Unknown
475	1	Bacteria	Actinobacteria	Unknown
476	1	Bacteria	Proteobacteria	Alphaproteobacteria	Pelagibacterales	Unknown
477	10	Bacteria	Proteobacteria	Alphaproteobacteria	Rhodospirillales	Rhodospirillaceae	Thalassospira	Unknown
478	2	Bacteria	Proteobacteria	Alphaproteobacteria	Unknown	Unknown	Unknown	Alphaproteobacteria bacterium TMED54
479	1	Bacteria	Proteobacteria	Alphaproteobacteria	Pelagibacterales	Pelagibacteraceae	Unknown
480	2	Bacteria	Unknown
481	4	Bacteria	Proteobacteria	Alphaproteobacteria	Unknown
482	4	Bacteria	Bacteroidetes	Flavobacteriia	Flavobacteriales	Flavobacteriaceae	Unknown
483	1	Bacteria	Proteobacteria	Alphaproteobacteria	Rhizobiales	Unknown
484	1	Bacteria	Bacteroidetes	Flavobacteriia	Flavobacteriales	Unknown
485	1	Bacteria	Proteobacteria	Alphaproteobacteria	Pelagibacterales	Unknown
486	1	Bacteria	Proteobacteria	Alphaproteobacteria	Rhodobacterales	Rhodobacteraceae	Unknown	Rhodobacteraceae bacterium SB2
487	1	Bacteria	Proteobacteria	Unknown
488	2	Bacteria	Cyanobacteria	Uclassified cyanobacteria	Synechococcales	Unknown
490	1	Bacteria	Proteobacteria	Alphaproteobacteria	Sphingomonadales	Sphingomonadaceae	Unknown
491	1	Bacteria	Proteobacteria	Gammaproteobacteria	Unknown
492	1	Bacteria	Proteobacteria	Alphaproteobacteria	Pelagibacterales	Pelagibacteraceae	Unknown
493	3	Bacteria	Proteobacteria	Alphaproteobacteria	Unknown
494	2	Bacteria	Proteobacteria	Unknown
495	3	Bacteria	Proteobacteria	Alphaproteobacteria	Rhodobacterales	Rhodobacteraceae	Unknown
496	1	Bacteria	Bacteroidetes	Unknown
497	1	Bacteria	Actinobacteria	Actinobacteria	Streptosporangiales	Thermomonosporaceae	Unknown
498	1	Bacteria	Proteobacteria	Alphaproteobacteria	Pelagibacterales	Unknown
499	4	Bacteria	Proteobacteria	Alphaproteobacteria	Rhodobacterales	Rhodobacteraceae	Yoonia	Yoonia litorea
500	1	Bacteria	Proteobacteria	Gammaproteobacteria	Unknown
501	1	Bacteria	Proteobacteria	Alphaproteobacteria	Pelagibacterales	Pelagibacteraceae	Unknown
503	2	Bacteria	Proteobacteria	Gammaproteobacteria	Unknown
504	1	Bacteria	Bacteroidetes	Flavobacteriia	Flavobacteriales	Flavobacteriaceae	Unknown
505	1	Bacteria	Proteobacteria	Alphaproteobacteria	Unknown	Unknown	Unknown	SAR116 cluster bacterium MED-G05
506	2	Bacteria	Cyanobacteria	Uclassified cyanobacteria	Synechococcales	Synechococcaceae	Synechococcus	Unknown
507	1	Bacteria	Proteobacteria	Betaproteobacteria	Unknown
509	1	Bacteria	Proteobacteria	Gammaproteobacteria	Unknown
510	1	Bacteria	Proteobacteria	Gammaproteobacteria	Cellvibrionales	Unknown
511	2	Bacteria	Proteobacteria	Alphaproteobacteria	Unknown
512	4	Bacteria	Proteobacteria	Alphaproteobacteria	Pelagibacterales	Unknown
514	1	Bacteria	Proteobacteria	Alphaproteobacteria	Unknown	Unknown	Candidatus Puniceispirillum	Candidatus Puniceispirillum sp. TMED213
516	1	Bacteria	Proteobacteria	Alphaproteobacteria	Rhizobiales	Unknown
517	1	Bacteria	Proteobacteria	Gammaproteobacteria	Unknown
518	1	Bacteria	Proteobacteria	Alphaproteobacteria	Pelagibacterales	Pelagibacteraceae	Candidatus Pelagibacter	Unknown
519	4	Bacteria	Proteobacteria	Alphaproteobacteria	Pelagibacterales	Pelagibacteraceae	Unknown
520	1	Bacteria	Proteobacteria	Unknown
521	1	Bacteria	Proteobacteria	Gammaproteobacteria	Unknown
522	3	Bacteria	Proteobacteria	Alphaproteobacteria	Unknown
523	1	Bacteria	Proteobacteria	Alphaproteobacteria	Unknown
525	1	Bacteria	Proteobacteria	Unknown
529	2	Bacteria	Proteobacteria	Alphaproteobacteria	Pelagibacterales	Pelagibacteraceae	Unknown	alpha proteobacterium HIMB59
530	1	Bacteria	Proteobacteria	Unknown
531	1	Bacteria	Proteobacteria	Gammaproteobacteria	Unknown
532	1	Bacteria	Proteobacteria	Alphaproteobacteria	Unknown
533	6	Bacteria	Proteobacteria	Gammaproteobacteria	Unknown
534	2	Bacteria	Proteobacteria	Gammaproteobacteria	Oceanospirillales	Unknown
535	1	Bacteria	Proteobacteria	Alphaproteobacteria	Pelagibacterales	Pelagibacteraceae	Unknown
536	1	Bacteria	Unknown
537	6	Bacteria	Rhodothermaeota	Unknown	Unknown	Unknown	Unknown	Rhodothermaeota bacterium MED-G12
538	1	Bacteria	Verrucomicrobia	Unknown
539	2	Bacteria	Verrucomicrobia	Opitutae	Puniceicoccales	Puniceicoccaceae	Unknown
541	1	Bacteria	Cyanobacteria	Uclassified cyanobacteria
542	1	Bacteria	Bacteroidetes	Flavobacteriia	Flavobacteriales	Flavobacteriaceae	Unknown
543	4	Bacteria	Proteobacteria	Alphaproteobacteria	Unknown
544	1	Bacteria	Bacteroidetes	Flavobacteriia	Flavobacteriales	Unknown	Unknown	Flavobacteriales bacterium MED-G22
545	1	Bacteria	Proteobacteria	Alphaproteobacteria	Rhodobacterales	Rhodobacteraceae	Unknown	Rhodobacteraceae bacterium SB2
546	1	Bacteria	Bacteroidetes	Flavobacteriia	Flavobacteriales	Flavobacteriaceae	Formosa	Formosa sp. Hel3_A1_48
547	6	Bacteria	Unknown	Unknown	Unknown	Unknown	Unknown	uncultured marine bacterium HF10_12C08
548	6	Bacteria	Proteobacteria	Gammaproteobacteria	Unknown
549	1	Bacteria	Firmicutes	Bacilli	Bacillales	Staphylococcaceae	Staphylococcus	Staphylococcus intermedius
550	1	Bacteria	Proteobacteria	Unknown
551	1	Bacteria	Proteobacteria	Alphaproteobacteria	Rhodobacterales	Rhodobacteraceae	Unknown
552	1	Bacteria	Proteobacteria	Unknown
556	1	Bacteria	Proteobacteria	Alphaproteobacteria	Rhodobacterales	Rhodobacteraceae	Unknown	Rhodobacteraceae bacterium SB2
557	2	Bacteria	Proteobacteria	Gammaproteobacteria	Cellvibrionales	Unknown
560	1	Bacteria	Proteobacteria	Gammaproteobacteria	Unknown
561	2	Bacteria	Proteobacteria	Unknown
562	1	Bacteria	Proteobacteria	Alphaproteobacteria	Unknown	Unknown	Candidatus Puniceispirillum	Unknown
563	1	Bacteria	Proteobacteria	Gammaproteobacteria	Unknown
564	1	Bacteria	Unknown
565	1	Bacteria	Proteobacteria	Gammaproteobacteria	Unknown
568	5	Bacteria	Proteobacteria	Alphaproteobacteria	Unknown

## Sheet: 2n2SET14_tax
N (protein group)	Peptides(95%)	Domaine	Phylum	Class	Order	Family	Genre	Species
1	22	Bacteria	Proteobacteria	Gammaproteobacteria	Unknown
2	22	Bacteria	Proteobacteria	Alphaproteobacteria	Unknown
3	48	Bacteria	Proteobacteria	Alphaproteobacteria	Pelagibacterales	Pelagibacteraceae	Unknown	alpha proteobacterium HIMB59
4	43	Bacteria	Unknown
5	15	Bacteria	Proteobacteria	Alphaproteobacteria	Rhodobacterales	Rhodobacteraceae	Unknown
6	13	Bacteria	Proteobacteria	Alphaproteobacteria	Pelagibacterales	Pelagibacteraceae	Unknown
7	23	Bacteria	Unknown
8	9	Bacteria	Proteobacteria	Alphaproteobacteria	Pelagibacterales	Pelagibacteraceae	Candidatus Pelagibacter	Unknown
9	18	Bacteria	Proteobacteria	Alphaproteobacteria	Unknown
10	18	Bacteria	Bacteroidetes	Flavobacteriia	Flavobacteriales	Flavobacteriaceae	Unknown
11	8	Bacteria	Proteobacteria	Alphaproteobacteria	Pelagibacterales	Pelagibacteraceae	Candidatus Pelagibacter	Candidatus Pelagibacter sp. TMED153
12	14	Bacteria	Proteobacteria	Alphaproteobacteria	Rhizobiales	Phyllobacteriaceae	Mesorhizobium	Unknown
14	7	Bacteria	Proteobacteria	Alphaproteobacteria	Unknown	Unknown	Candidatus Puniceispirillum	Candidatus Puniceispirillum sp. TMED213
15	6	Bacteria	Proteobacteria	Alphaproteobacteria	Unknown
16	5	Bacteria	Proteobacteria	Alphaproteobacteria	Pelagibacterales	Pelagibacteraceae	Unknown
17	51	Bacteria	Proteobacteria	Alphaproteobacteria	Unknown
18	5	Bacteria	Proteobacteria	Alphaproteobacteria	Pelagibacterales	Pelagibacteraceae	Unknown
19	8	Bacteria	Proteobacteria	Gammaproteobacteria	Pseudomonadales	Pseudomonadaceae	Pseudomonas	Unknown
20	10	Bacteria	Unknown
21	8	Bacteria	Proteobacteria	Alphaproteobacteria	Unknown
22	5	Bacteria	Proteobacteria	Alphaproteobacteria	Pelagibacterales	Pelagibacteraceae	Unknown
24	6	Bacteria	Proteobacteria	Alphaproteobacteria	Unknown	Unknown	Candidatus Puniceispirillum	Unknown
25	6	Bacteria	Proteobacteria	Alphaproteobacteria	Unknown
26	6	Bacteria	Proteobacteria	Gammaproteobacteria	Unknown
27	12	Bacteria	Bacteroidetes	Flavobacteriia	Flavobacteriales	Flavobacteriaceae	Unknown
28	5	Bacteria	Proteobacteria	Alphaproteobacteria	Pelagibacterales	Pelagibacteraceae	Unknown
29	14	Bacteria	Proteobacteria	Alphaproteobacteria	Unknown
30	4	Bacteria	Proteobacteria	Unknown
31	8	Bacteria	Proteobacteria	Alphaproteobacteria	Unknown
32	7	Bacteria	Proteobacteria	Alphaproteobacteria	Pelagibacterales	Pelagibacteraceae	Unknown	alpha proteobacterium HIMB59
33	8	Bacteria	Proteobacteria	Gammaproteobacteria	Cellvibrionales	Unknown
34	13	Bacteria	Proteobacteria	Gammaproteobacteria	Oceanospirillales	Oceanospirillaceae	Oceanospirillum	Unknown
35	4	Bacteria	Proteobacteria	Alphaproteobacteria	Rhodobacterales	Rhodobacteraceae	Unknown	Rhodobacteraceae bacterium SB2
36	7	Bacteria	Proteobacteria	Alphaproteobacteria	Pelagibacterales	Unknown
37	6	Bacteria	Proteobacteria	Gammaproteobacteria	Unknown
38	4	Bacteria	Proteobacteria	Alphaproteobacteria	Rhodobacterales	Rhodobacteraceae	Unknown
39	6	Bacteria	Proteobacteria	Alphaproteobacteria	Pelagibacterales	Pelagibacteraceae	Candidatus Pelagibacter	Unknown
40	10	Bacteria	Proteobacteria	Alphaproteobacteria	Unknown
41	6	Bacteria	Proteobacteria	Alphaproteobacteria	Unknown
42	5	Bacteria	Proteobacteria	Alphaproteobacteria	Pelagibacterales	Pelagibacteraceae	Unknown	alpha proteobacterium HIMB59
43	10	Bacteria	Proteobacteria	Alphaproteobacteria	Unknown
44	7	Bacteria	Proteobacteria	Gammaproteobacteria	Unknown
45	5	Bacteria	Proteobacteria	Alphaproteobacteria	Pelagibacterales	Pelagibacteraceae	Unknown
46	11	Bacteria	Unknown
48	4	Bacteria	Proteobacteria	Gammaproteobacteria	Unknown
49	3	Bacteria	Proteobacteria	Alphaproteobacteria	Pelagibacterales	Unknown
50	5	Bacteria	Proteobacteria	Gammaproteobacteria	Cellvibrionales	Halieaceae	Unknown
51	10	Bacteria	Proteobacteria	Alphaproteobacteria	Pelagibacterales	Pelagibacteraceae	Unknown	alpha proteobacterium HIMB59
52	4	Bacteria	Proteobacteria	Alphaproteobacteria	Unknown	Unknown	Unknown	Alphaproteobacteria bacterium MarineAlpha5_Bin12
53	6	Bacteria	Unknown
54	3	Bacteria	Proteobacteria	Unknown
55	5	Bacteria	Bacteroidetes	Flavobacteriia	Flavobacteriales	Flavobacteriaceae	Unknown
56	4	Bacteria	Proteobacteria	Alphaproteobacteria	Unknown
57	4	Bacteria	Proteobacteria	Alphaproteobacteria	Unknown
58	9	Bacteria	Proteobacteria	Gammaproteobacteria	Cellvibrionales	Unknown	Unknown	Cellvibrionales bacterium TMED21
59	5	Bacteria	Proteobacteria	Gammaproteobacteria	Unknown
60	5	Bacteria	Proteobacteria	Alphaproteobacteria	Pelagibacterales	Pelagibacteraceae	Candidatus Pelagibacter	Candidatus Pelagibacter sp. HIMB1321
61	3	Bacteria	Proteobacteria	Alphaproteobacteria	Pelagibacterales	Pelagibacteraceae	Unknown
62	3	Bacteria	Proteobacteria	Alphaproteobacteria	Pelagibacterales	Pelagibacteraceae	Unknown	SAR11 cluster bacterium PRT-SC02
63	7	Bacteria	Proteobacteria	Gammaproteobacteria	Unknown
64	4	Bacteria	Bacteroidetes	Flavobacteriia	Flavobacteriales	Cryomorphaceae	Unknown
65	3	Bacteria	Actinobacteria	Actinobacteria	Corynebacteriales	Mycobacteriaceae	Mycobacterium	Mycobacterium xenopi
66	7	Bacteria	Proteobacteria	Gammaproteobacteria	Cellvibrionales	Unknown
67	4	Bacteria	Proteobacteria	Alphaproteobacteria	Unknown
68	3	Bacteria	Balneolaeota	Balneolia	Balneolales	Balneolaceae	Unknown
69	3	Bacteria	Proteobacteria	Gammaproteobacteria	Cellvibrionales	Halieaceae	Unknown
70	3	Bacteria	Proteobacteria	Gammaproteobacteria	Pseudomonadales	Pseudomonadaceae	Pseudomonas	Pseudomonas syringae group
71	3	Bacteria	Proteobacteria	Alphaproteobacteria	Pelagibacterales	Unknown
72	3	Bacteria	Proteobacteria	Gammaproteobacteria	Cellvibrionales	Unknown	Unknown	Cellvibrionales bacterium TMED21
73	4	Bacteria	Proteobacteria	Alphaproteobacteria	Rhodobacterales	Rhodobacteraceae	Unknown
74	5	Bacteria	Proteobacteria	Unknown
75	5	Bacteria	Proteobacteria	Alphaproteobacteria	Unknown
76	3	Bacteria	Proteobacteria	Alphaproteobacteria	Rhodobacterales	Rhodobacteraceae	Unknown	Rhodobacteraceae bacterium SB2
77	3	Bacteria	Proteobacteria	Alphaproteobacteria	Unknown	Unknown	Candidatus Puniceispirillum	Candidatus Puniceispirillum sp. TMED52
78	3	Bacteria	Proteobacteria	Alphaproteobacteria	Unknown	Unknown	Unknown	SAR116 cluster alpha proteobacterium HIMB100
79	6	Bacteria	Proteobacteria	Gammaproteobacteria	Unknown
80	5	Bacteria	Proteobacteria	Alphaproteobacteria	Rhodobacterales	Rhodobacteraceae	Unknown
81	7	Bacteria	Proteobacteria	Gammaproteobacteria	Unknown
82	4	Bacteria	Proteobacteria	Alphaproteobacteria	Rhodobacterales	Rhodobacteraceae	Unknown
83	3	Bacteria	Proteobacteria	Gammaproteobacteria	Unknown
84	3	Bacteria	Proteobacteria	Alphaproteobacteria	Pelagibacterales	Pelagibacteraceae	Unknown
85	2	Bacteria	Proteobacteria	Alphaproteobacteria	Pelagibacterales	Pelagibacteraceae	Candidatus Pelagibacter	Unknown
86	3	Bacteria	Unknown
87	3	Bacteria	Proteobacteria	Alphaproteobacteria	Unknown	Unknown	Candidatus Puniceispirillum	Candidatus Puniceispirillum sp. TMED176
88	5	Bacteria	Proteobacteria	Gammaproteobacteria	Unknown
89	6	Bacteria	Rhodothermaeota	Unknown	Unknown	Unknown	Unknown	Rhodothermaeota bacterium MED-G12
91	6	Bacteria	Proteobacteria	Alphaproteobacteria	Pelagibacterales	Pelagibacteraceae	Unknown
92	3	Bacteria	Proteobacteria	Alphaproteobacteria	Unknown
93	3	Bacteria	Proteobacteria	Alphaproteobacteria	Unknown
94	5	Bacteria	Proteobacteria	Alphaproteobacteria	Rhodobacterales	Rhodobacteraceae	Unknown
96	1	Bacteria	Proteobacteria	Alphaproteobacteria	Unknown
97	2	Bacteria	Proteobacteria	Alphaproteobacteria	Unknown	Unknown	Candidatus Puniceispirillum	Unknown
98	3	Bacteria	Proteobacteria	Gammaproteobacteria	Unknown
99	2	Bacteria	Proteobacteria	Alphaproteobacteria	Pelagibacterales	Pelagibacteraceae	Candidatus Pelagibacter	Candidatus Pelagibacter ubique
100	2	Bacteria	Proteobacteria	Alphaproteobacteria	Rhodobacterales	Rhodobacteraceae	Unknown
101	13	Bacteria	Proteobacteria	Gammaproteobacteria	Oceanospirillales	Unknown	Unknown	Oceanospirillales bacterium TMED91
102	3	Bacteria	Proteobacteria	Alphaproteobacteria	Rhodospirillales	Rhodospirillaceae	Thalassospira	Unknown
103	2	Bacteria	Bacteroidetes	Cytophagia	Cytophagales	Flammeovirgaceae	Unknown
104	10	Bacteria	Proteobacteria	Alphaproteobacteria	Rhodobacterales	Rhodobacteraceae	Unknown
105	6	Bacteria	Proteobacteria	Alphaproteobacteria	Rhodobacterales	Rhodobacteraceae	Unknown
106	5	Bacteria	Proteobacteria	Gammaproteobacteria	Unknown
107	3	Bacteria	Proteobacteria	Alphaproteobacteria	Pelagibacterales	Pelagibacteraceae	Unknown
108	3	Bacteria	Proteobacteria	Alphaproteobacteria	Pelagibacterales	Pelagibacteraceae	Unknown
109	4	Bacteria	Proteobacteria	Alphaproteobacteria	Rhodobacterales	Rhodobacteraceae	Unknown	Rhodobacteraceae bacterium SB2
110	6	Bacteria	Proteobacteria	Alphaproteobacteria	Unknown
111	7	Bacteria	Proteobacteria	Alphaproteobacteria	Unknown
112	6	Bacteria	Proteobacteria	Alphaproteobacteria	Unknown	Unknown	Unknown	SAR116 cluster alpha proteobacterium HIMB100
113	2	Bacteria	Proteobacteria	Alphaproteobacteria	Unknown
114	3	Bacteria	Actinobacteria	Unknown
115	12	Bacteria	Proteobacteria	Alphaproteobacteria	Pelagibacterales	Pelagibacteraceae	Unknown
116	2	Bacteria	Rhodothermaeota	Unknown	Unknown	Unknown	Unknown	Rhodothermaeota bacterium MED-G12
117	10	Bacteria	Proteobacteria	Alphaproteobacteria	Caulobacterales	Caulobacteraceae	Phenylobacterium	Unknown
118	3	Bacteria	Proteobacteria	Alphaproteobacteria	Pelagibacterales	Pelagibacteraceae	Unknown
119	6	Bacteria	Proteobacteria	Gammaproteobacteria	Oceanospirillales	Unknown
120	2	Bacteria	Proteobacteria	Gammaproteobacteria	Cellvibrionales	Unknown
121	4	Bacteria	Proteobacteria	Alphaproteobacteria	Unknown	Unknown	Unknown	SAR116 cluster bacterium MED-G05
122	3	Bacteria	Proteobacteria	Alphaproteobacteria	Rhodobacterales	Rhodobacteraceae	Unknown
123	15	Bacteria	Proteobacteria	Alphaproteobacteria	Unknown
124	2	Bacteria	Proteobacteria	Gammaproteobacteria	Unknown
125	2	Bacteria	Proteobacteria	Gammaproteobacteria	Vibrionales	Vibrionaceae	Vibrio	Vibrio harveyi group
126	2	Bacteria	Proteobacteria	Gammaproteobacteria	Unknown
127	3	Bacteria	Proteobacteria	Gammaproteobacteria	Unknown
128	4	Bacteria	Proteobacteria	Gammaproteobacteria	Unknown
129	4	Bacteria	Proteobacteria	Unknown
130	2	Bacteria	Proteobacteria	Gammaproteobacteria	Unknown
131	6	Bacteria	Proteobacteria	Alphaproteobacteria	Unknown
132	3	Bacteria	Proteobacteria	Alphaproteobacteria	Unknown
133	7	Bacteria	Bacteroidetes	Flavobacteriia	Flavobacteriales	Flavobacteriaceae	Unknown
134	6	Bacteria	Proteobacteria	Alphaproteobacteria	Unknown
135	3	Bacteria	Proteobacteria	Unknown
136	5	Bacteria	Proteobacteria	Gammaproteobacteria	Cellvibrionales	Unknown	Unknown	Cellvibrionales bacterium TMED21
137	3	Bacteria	Proteobacteria	Unknown
138	2	Bacteria	Proteobacteria	Alphaproteobacteria	Unknown	Unknown	Unknown	SAR116 cluster bacterium MED-G05
139	2	Bacteria	Proteobacteria	Alphaproteobacteria	Unknown
140	2	Bacteria	Proteobacteria	Gammaproteobacteria	Cellvibrionales	Unknown	Unknown	Cellvibrionales bacterium TMED21
141	2	Bacteria	Proteobacteria	Alphaproteobacteria	Rhodobacterales	Rhodobacteraceae	Unknown
142	2	Bacteria	Proteobacteria	Alphaproteobacteria	Rickettsiales	Unknown	Unknown	Rickettsiales bacterium TMED174
143	3	Bacteria	Bacteroidetes	Flavobacteriia	Flavobacteriales	Flavobacteriaceae	Unknown
144	2	Bacteria	Proteobacteria	Alphaproteobacteria	Rhodobacterales	Rhodobacteraceae	Unknown
145	2	Bacteria	Verrucomicrobia	Opitutae	Unknown
146	10	Bacteria	Proteobacteria	Alphaproteobacteria	Rhodobacterales	Rhodobacteraceae	Unknown
147	2	Bacteria	Proteobacteria	Unknown
148	2	Bacteria	Proteobacteria	Alphaproteobacteria	Unknown
149	3	Bacteria	Cyanobacteria	Unclassified cyanobacteria	Synechococcales	Synechococcaceae	Synechococcus	Unknown
150	2	Bacteria	Unknown
151	6	Bacteria	Proteobacteria	Gammaproteobacteria	Unknown
152	2	Bacteria	Proteobacteria	Alphaproteobacteria	Pelagibacterales	Pelagibacteraceae	Unknown
153	2	Bacteria	Proteobacteria	Alphaproteobacteria	Unknown
154	2	Bacteria	Proteobacteria	Alphaproteobacteria	Unknown
155	4	Bacteria	Proteobacteria	Gammaproteobacteria	Alteromonadales	Unknown
156	2	Bacteria	Proteobacteria	Alphaproteobacteria	Rhodobacterales	Rhodobacteraceae	Unknown
157	6	Bacteria	Bacteroidetes	Flavobacteriia	Flavobacteriales	Flavobacteriaceae	Unknown
158	2	Bacteria	Proteobacteria	Gammaproteobacteria	Unknown
159	1	Bacteria	Proteobacteria	Gammaproteobacteria	Unknown
160	2	Bacteria	Proteobacteria	Unknown
161	2	Bacteria	Proteobacteria	Alphaproteobacteria	Unknown	Unknown	Unknown	SAR116 cluster alpha proteobacterium HIMB100
162	2	Bacteria	Proteobacteria	Alphaproteobacteria	Unknown
163	4	Bacteria	Bacteroidetes	Flavobacteriia	Flavobacteriales	Flavobacteriaceae	Unknown
164	2	Bacteria	Proteobacteria	Alphaproteobacteria	Rhodobacterales	Rhodobacteraceae	Jannaschia	Unknown
165	5	Bacteria	Proteobacteria	Alphaproteobacteria	Unknown	Unknown	Candidatus Puniceispirillum	Candidatus Puniceispirillum sp. TMED52
166	6	Bacteria	Proteobacteria	Alphaproteobacteria	Unknown
167	2	Bacteria	Proteobacteria	Gammaproteobacteria	Unknown
168	2	Bacteria	Proteobacteria	Gammaproteobacteria	Cellvibrionales	Unknown
169	6	Bacteria	Unknown	Unknown	Unknown	Unknown	Unknown	uncultured bacterium EIL4H10
170	3	Bacteria	Proteobacteria	Alphaproteobacteria	Unknown
171	5	Bacteria	Proteobacteria	Alphaproteobacteria	Unknown
172	9	Bacteria	Proteobacteria	Gammaproteobacteria	Cellvibrionales	Halieaceae	Luminiphilus	Luminiphilus syltensis
173	2	Bacteria	Proteobacteria	Gammaproteobacteria	Unknown
175	2	Bacteria	Proteobacteria	Gammaproteobacteria	Unknown
176	2	Bacteria	Proteobacteria	Alphaproteobacteria	Pelagibacterales	Pelagibacteraceae	Candidatus Pelagibacter	Unknown
177	2	Bacteria	Proteobacteria	Alphaproteobacteria	Unknown
178	2	Bacteria	Proteobacteria	Alphaproteobacteria	Unknown
179	6	Bacteria	Proteobacteria	Alphaproteobacteria	Unknown	Unknown	Candidatus Puniceispirillum	Candidatus Puniceispirillum sp. TMED245
180	2	Bacteria	Proteobacteria	Gammaproteobacteria	Legionellales	Legionellaceae	Legionella	Unknown
181	2	Bacteria	Proteobacteria	Alphaproteobacteria	Unknown
182	4	Bacteria	Proteobacteria	Alphaproteobacteria	Pelagibacterales	Pelagibacteraceae	Unknown	alpha proteobacterium HIMB59
183	2	Bacteria	Proteobacteria	Gammaproteobacteria	Cellvibrionales	Unknown
184	2	Bacteria	Proteobacteria	Alphaproteobacteria	Rhodobacterales	Rhodobacteraceae	Unknown
185	1	Bacteria	Unknown
186	1	Bacteria	Proteobacteria	Gammaproteobacteria	Unknown
187	2	Bacteria	Proteobacteria	Gammaproteobacteria	Unknown
188	6	Bacteria	Proteobacteria	Unknown
189	7	Bacteria	Proteobacteria	Alphaproteobacteria	Unknown
190	1	Bacteria	Proteobacteria	Gammaproteobacteria	Unknown
191	2	Bacteria	Proteobacteria	Alphaproteobacteria	Pelagibacterales	Pelagibacteraceae	Unknown	alpha proteobacterium HIMB59
192	2	Bacteria	Proteobacteria	Gammaproteobacteria	Unknown
193	1	Bacteria	Proteobacteria	Gammaproteobacteria	Unknown
194	2	Bacteria	Proteobacteria	Alphaproteobacteria	Unknown
195	2	Bacteria	Proteobacteria	Gammaproteobacteria	Cellvibrionales	Unknown
196	1	Bacteria	Proteobacteria	Alphaproteobacteria	Pelagibacterales	Pelagibacteraceae	Unknown
197	1	Bacteria	Proteobacteria	Gammaproteobacteria	Unknown
198	3	Bacteria	Proteobacteria	Alphaproteobacteria	Unknown	Unknown	Unknown	Alphaproteobacteria bacterium TMED54
199	2	Bacteria	Proteobacteria	Alphaproteobacteria	Pelagibacterales	Unknown
200	1	Bacteria	Proteobacteria	Unknown
202	1	Bacteria	Proteobacteria	Alphaproteobacteria	Unknown
203	5	Bacteria	Proteobacteria	Alphaproteobacteria	Unknown
204	1	Bacteria	Proteobacteria	Alphaproteobacteria	Rhodobacterales	Rhodobacteraceae	Unknown
205	1	Bacteria	Unknown
206	10	Bacteria	Proteobacteria	Alphaproteobacteria	Pelagibacterales	Pelagibacteraceae	Unknown
207	1	Bacteria	Proteobacteria	Alphaproteobacteria	Rhodobacterales	Rhodobacteraceae	Unknown
208	1	Bacteria	Proteobacteria	Gammaproteobacteria	Unknown
209	1	Bacteria	Proteobacteria	Gammaproteobacteria	Pseudomonadales	Pseudomonadaceae	Pseudomonas	Pseudomonas syringae group
210	2	Bacteria	Proteobacteria	Gammaproteobacteria	Unknown
211	1	Bacteria	Proteobacteria	Alphaproteobacteria	Unknown
212	1	Bacteria	Proteobacteria	Alphaproteobacteria	Rhodobacterales	Rhodobacteraceae	Unknown
213	1	Bacteria	Bacteroidetes	Flavobacteriia	Flavobacteriales	Unknown
214	3	Bacteria	Proteobacteria	Alphaproteobacteria	Rhodobacterales	Rhodobacteraceae	Unknown
215	1	Bacteria	Proteobacteria	Alphaproteobacteria	Pelagibacterales	Unknown
216	11	Bacteria	Proteobacteria	Alphaproteobacteria	Unknown
217	7	Bacteria	Proteobacteria	Alphaproteobacteria	Rhodobacterales	Rhodobacteraceae	Unknown
218	3	Bacteria	Proteobacteria	Alphaproteobacteria	Unknown
219	4	Bacteria	Proteobacteria	Alphaproteobacteria	Unknown	Unknown	Candidatus Puniceispirillum	Unknown
220	1	Bacteria	Proteobacteria	Alphaproteobacteria	Rhodobacterales	Rhodobacteraceae	Sulfitobacter	Unknown
221	3	Bacteria	Proteobacteria	Alphaproteobacteria	Unknown
222	1	Bacteria	Proteobacteria	Gammaproteobacteria	Unknown	Unknown	Unknown	Gammaproteobacteria bacterium TMED242
223	2	Bacteria	Proteobacteria	Alphaproteobacteria	Pelagibacterales	Pelagibacteraceae	Unknown
224	3	Bacteria	Proteobacteria	Unknown
225	1	Bacteria	Proteobacteria	Gammaproteobacteria	Unknown
226	3	Bacteria	Unknown	Unknown	Unknown	Unknown	Unknown	uncultured bacterium BAC17H8
227	1	Bacteria	Proteobacteria	Gammaproteobacteria	Unknown
228	1	Bacteria	Proteobacteria	Alphaproteobacteria	Pelagibacterales	Pelagibacteraceae	Candidatus Pelagibacter	Unknown
229	1	Bacteria	Proteobacteria	Alphaproteobacteria	Rhodobacterales	Rhodobacteraceae	Unknown
230	11	Bacteria	Proteobacteria	Alphaproteobacteria	Rhizobiales	Phyllobacteriaceae	Mesorhizobium	Unknown
231	2	Bacteria	Proteobacteria	Alphaproteobacteria	Unknown
232	2	Bacteria	Proteobacteria	Unknown
233	2	Bacteria	Proteobacteria	Alphaproteobacteria	Rhizobiales	Unknown
234	1	Bacteria	Proteobacteria	Alphaproteobacteria	Unknown
235	2	Bacteria	Proteobacteria	Alphaproteobacteria	Unknown	Unknown	Candidatus Micropelagos	Candidatus Micropelagos thuwalensis
237	4	Bacteria	Proteobacteria	Alphaproteobacteria	Unknown
238	1	Bacteria	Actinobacteria	Actinobacteria	Corynebacteriales	Mycobacteriaceae	Unknown
239	1	Bacteria	Proteobacteria	Alphaproteobacteria	Rhodobacterales	Rhodobacteraceae	Flavimaricola	Flavimaricola marinus
240	1	Bacteria	Proteobacteria	Alphaproteobacteria	Unknown	Unknown	Unknown	Alphaproteobacteria bacterium TMED199
241	1	Bacteria	Proteobacteria	Gammaproteobacteria	Unknown
242	1	Bacteria	Proteobacteria	Unknown
244	1	Bacteria	Proteobacteria	Alphaproteobacteria	Pelagibacterales	Unknown
245	1	Bacteria	Proteobacteria	Alphaproteobacteria	Rhodobacterales	Rhodobacteraceae	Rhodovulum	Rhodovulum sp. P5
246	1	Bacteria	Bacteroidetes	Flavobacteriia	Flavobacteriales	Flavobacteriaceae	Unknown
247	1	Bacteria	Unknown
248	4	Bacteria	Proteobacteria	Alphaproteobacteria	Rhizobiales	Unknown
249	1	Bacteria	Proteobacteria	Gammaproteobacteria	Pseudomonadales	Pseudomonadaceae	Pseudomonas	Pseudomonas aeruginosa group
250	2	Bacteria	Proteobacteria	Alphaproteobacteria	Pelagibacterales	Pelagibacteraceae	Unknown
251	9	Bacteria	Proteobacteria	Alphaproteobacteria	Unknown
252	1	Bacteria	Actinobacteria	Actinobacteria	Corynebacteriales	Mycobacteriaceae	Mycobacterium	Mycobacterium sp. 1482268.1
253	1	Bacteria	Proteobacteria	Betaproteobacteria	Unknown
254	1	Bacteria	Unknown
255	6	Bacteria	Proteobacteria	Alphaproteobacteria	Unknown
256	2	Bacteria	Proteobacteria	Alphaproteobacteria	Rhodobacterales	Rhodobacteraceae	Unknown
257	1	Bacteria	Proteobacteria	Alphaproteobacteria	Pelagibacterales	Unknown
258	1	Bacteria	Proteobacteria	Gammaproteobacteria	Cellvibrionales	Unknown
259	4	Bacteria	Bacteroidetes	Bacteroidia	Bacteroidales	Bacteroidaceae	Bacteroides	Unknown
261	1	Bacteria	Proteobacteria	Gammaproteobacteria	Cellvibrionales	Unknown
262	1	Bacteria	Proteobacteria	Unknown
263	1	Bacteria	Proteobacteria	Unknown
264	1	Bacteria	Proteobacteria	Alphaproteobacteria	Unknown	Unknown	Candidatus Puniceispirillum	Candidatus Puniceispirillum sp. TMED52
266	1	Bacteria	Cyanobacteria	Unclassified cyanobacteria	Synechococcales	Prochloraceae	Prochlorococcus	Prochlorococcus marinus
267	2	Bacteria	Unknown
268	1	Bacteria	Proteobacteria	Gammaproteobacteria	Unknown
269	3	Bacteria	Proteobacteria	Alphaproteobacteria	Unknown
270	2	Bacteria	Proteobacteria	Alphaproteobacteria	Unknown
271	1	Bacteria	Proteobacteria	Gammaproteobacteria	Unknown
272	1	Bacteria	Proteobacteria	Alphaproteobacteria	Pelagibacterales	Pelagibacteraceae	Unknown
273	1	Bacteria	Proteobacteria	Alphaproteobacteria	Unknown
274	1	Bacteria	Proteobacteria	Alphaproteobacteria	Unknown
275	1	Bacteria	Proteobacteria	Unknown
276	2	Bacteria	Proteobacteria	Alphaproteobacteria	Rhodobacterales	Rhodobacteraceae	Paracoccus	Unknown
277	2	Bacteria	Proteobacteria	Alphaproteobacteria	Rhodobacterales	Rhodobacteraceae	Unknown
278	1	Bacteria	Actinobacteria	Actinobacteria	Unknown
279	2	Bacteria	Proteobacteria	Gammaproteobacteria	Vibrionales	Vibrionaceae	Vibrio	Unknown
280	3	Bacteria	Unknown
281	1	Bacteria	Proteobacteria	Alphaproteobacteria	Pelagibacterales	Unknown
282	1	Bacteria	Proteobacteria	Alphaproteobacteria	Pelagibacterales	Pelagibacteraceae	Unknown
283	1	Bacteria	Proteobacteria	Alphaproteobacteria	Unknown
284	1	Bacteria	Bacteroidetes	Flavobacteriia	Flavobacteriales	Flavobacteriaceae	Flavobacterium	Unknown
285	14	Bacteria	Proteobacteria	Gammaproteobacteria	Oceanospirillales	Oleiphilaceae	Oleiphilus	Unknown
286	10	Bacteria	Proteobacteria	Alphaproteobacteria	Pelagibacterales	Pelagibacteraceae	Candidatus Pelagibacter	Unknown
287	11	Bacteria	Proteobacteria	Alphaproteobacteria	Unknown
288	19	Bacteria	Proteobacteria	Alphaproteobacteria	Unknown
289	5	Bacteria	Proteobacteria	Alphaproteobacteria	Unknown
290	4	Bacteria	Proteobacteria	Gammaproteobacteria	Oceanospirillales	Unknown
291	5	Bacteria	Proteobacteria	Alphaproteobacteria	Unknown
292	6	Bacteria	Proteobacteria	Alphaproteobacteria	Pelagibacterales	Unknown
293	4	Bacteria	Proteobacteria	Alphaproteobacteria	Sphingomonadales	Erythrobacteraceae	Erythrobacter	Unknown
294	3	Bacteria	Proteobacteria	Gammaproteobacteria	Unknown
295	4	Bacteria	Proteobacteria	Gammaproteobacteria	Unknown
296	3	Bacteria	Proteobacteria	Gammaproteobacteria	Oceanospirillales	Halomonadaceae	Unknown
297	2	Bacteria	Proteobacteria	Gammaproteobacteria	Unknown
298	3	Bacteria	Proteobacteria	Alphaproteobacteria	Pelagibacterales	Unknown
299	3	Bacteria	Proteobacteria	Unknown
300	3	Bacteria	Proteobacteria	Gammaproteobacteria	Unknown
301	2	Bacteria	Proteobacteria	Gammaproteobacteria	Unknown
302	4	Bacteria	Proteobacteria	Gammaproteobacteria	Unknown
303	1	Bacteria	Proteobacteria	Unknown
304	1	Bacteria	Proteobacteria	Alphaproteobacteria	Unknown
305	1	Bacteria	Actinobacteria	Actinobacteria	Unknown
306	1	Bacteria	Proteobacteria	Alphaproteobacteria	Unknown	Unknown	Candidatus Puniceispirillum	Candidatus Puniceispirillum sp. TMED245
307	1	Bacteria	Proteobacteria	Alphaproteobacteria	Unknown
309	1	Bacteria	Proteobacteria	Alphaproteobacteria	Unknown
310	1	Bacteria	Proteobacteria	Alphaproteobacteria	Pelagibacterales	Pelagibacteraceae	Unknown
312	1	Bacteria	Proteobacteria	Alphaproteobacteria	Unknown
313	1	Bacteria	Proteobacteria	Gammaproteobacteria	Vibrionales	Vibrionaceae	Photobacterium	Photobacterium halotolerans
314	3	Bacteria	Proteobacteria	Gammaproteobacteria	Unknown
315	1	Bacteria	Proteobacteria	Alphaproteobacteria	Unknown
316	1	Bacteria	Proteobacteria	Gammaproteobacteria	Unknown
317	1	Bacteria	Proteobacteria	Alphaproteobacteria	Pelagibacterales	Pelagibacteraceae	Unknown	alpha proteobacterium HIMB59
318	1	Bacteria	Proteobacteria	Gammaproteobacteria	Unknown
319	2	Bacteria	Bacteroidetes	Flavobacteriia	Flavobacteriales	Flavobacteriaceae	Unknown
320	1	Bacteria	Proteobacteria	Gammaproteobacteria	Oceanospirillales	Unknown	Unknown	Oceanospirillales bacterium TMED91
322	1	Bacteria	Proteobacteria	Gammaproteobacteria	Unknown
323	2	Bacteria	Proteobacteria	Alphaproteobacteria	Unknown	Unknown	Candidatus Puniceispirillum	Candidatus Puniceispirillum marinum
324	5	Bacteria	Rhodothermaeota	Unknown	Unknown	Unknown	Unknown	Rhodothermaeota bacterium MED-G12
325	3	Bacteria	Proteobacteria	Alphaproteobacteria	Unknown	Unknown	Candidatus Puniceispirillum	Candidatus Puniceispirillum sp. TMED213
326	2	Bacteria	Rhodothermaeota	Unknown	Unknown	Unknown	Unknown	Rhodothermaeota bacterium MED-G12
327	1	Bacteria	Proteobacteria	Alphaproteobacteria	Pelagibacterales	Pelagibacteraceae	Unknown
329	1	Bacteria	Proteobacteria	Alphaproteobacteria	Pelagibacterales	Pelagibacteraceae	Unknown	alpha proteobacterium HIMB59
330	1	Bacteria	Proteobacteria	Unknown
331	1	Bacteria	Proteobacteria	Gammaproteobacteria	Unknown
332	2	Bacteria	Proteobacteria	Alphaproteobacteria	Unknown	Unknown	Unknown	Alphaproteobacteria bacterium TMED54
333	1	Bacteria	Proteobacteria	Gammaproteobacteria	Unknown	Unknown	Unknown	Gammaproteobacteria bacterium TMED112
334	1	Bacteria	Proteobacteria	Alphaproteobacteria	Pelagibacterales	Pelagibacteraceae	Unknown
335	1	Bacteria	Proteobacteria	Alphaproteobacteria	Unknown	Unknown	Unknown	SAR116 cluster bacterium MED-G04
336	1	Bacteria	Proteobacteria	Alphaproteobacteria	Pelagibacterales	Unknown	Unknown	Pelagibacterales bacterium MED-G44
337	1	Bacteria	Proteobacteria	Gammaproteobacteria	Alteromonadales	Alteromonadaceae	Unknown	Alteromonadaceae bacterium TMED101
338	3	Bacteria	Unknown
339	1	Bacteria	Proteobacteria	Alphaproteobacteria	Pelagibacterales	Pelagibacteraceae	Unknown	alpha proteobacterium HIMB59
340	1	Bacteria	Proteobacteria	Unknown
341	1	Bacteria	Proteobacteria	Alphaproteobacteria	Unknown	Unknown	Candidatus Puniceispirillum	Unknown
342	1	Bacteria	Proteobacteria	Gammaproteobacteria	Unknown
343	1	Bacteria	Proteobacteria	Alphaproteobacteria	Unknown	Unknown	Candidatus Puniceispirillum	Candidatus Puniceispirillum sp. TMED52
344	1	Bacteria	Proteobacteria	Alphaproteobacteria	Pelagibacterales	Pelagibacteraceae	Unknown	Pelagibacteraceae bacterium
345	1	Bacteria	Bacteroidetes	Unknown
346	1	Bacteria	Proteobacteria	Gammaproteobacteria	Unknown
347	1	Bacteria	Proteobacteria	Alphaproteobacteria	Pelagibacterales	Pelagibacteraceae	Candidatus Pelagibacter	Unknown
348	1	Bacteria	Proteobacteria	Gammaproteobacteria	Unknown
349	1	Bacteria	Verrucomicrobia	Opitutae	Puniceicoccales	Puniceicoccaceae	Unknown
350	1	Bacteria	Proteobacteria	Alphaproteobacteria	Unknown
351	1	Bacteria	Proteobacteria	Gammaproteobacteria	Unknown
352	1	Bacteria	Unknown
353	1	Bacteria	Proteobacteria	Gammaproteobacteria	Unknown	Unknown	Unknown	Gammaproteobacteria bacterium TMED34
355	1	Bacteria	Proteobacteria	Gammaproteobacteria	Unknown
356	1	Bacteria	Proteobacteria	Gammaproteobacteria	Cellvibrionales	Unknown
357	1	Bacteria	Proteobacteria	Unknown
359	1	Bacteria	Proteobacteria	Unknown
360	1	Bacteria	Unknown
361	1	Bacteria	Proteobacteria	Unknown
362	1	Bacteria	Proteobacteria	Gammaproteobacteria	Unknown	Unknown	Unknown	SAR86 cluster bacterium SAR86A
363	1	Bacteria	Proteobacteria	Gammaproteobacteria	Unknown
364	1	Bacteria	Proteobacteria	Alphaproteobacteria	Sphingomonadales	Sphingomonadaceae	Unknown
365	1	Bacteria	Bacteroidetes	Unknown	Unknown	Unknown	Unknown	Bacteroidetes bacterium TMED284
366	1	Bacteria	Bacteroidetes	Flavobacteriia	Flavobacteriales	Flavobacteriaceae	Unknown
367	1	Bacteria	Proteobacteria	Alphaproteobacteria	Unknown	Unknown	Unknown	SAR116 cluster alpha proteobacterium HIMB100
368	2	Bacteria	Proteobacteria	Alphaproteobacteria	Pelagibacterales	Unknown
369	3	Bacteria	Proteobacteria	Alphaproteobacteria	Rhodobacterales	Unknown
370	1	Bacteria	Proteobacteria	Gammaproteobacteria	Cellvibrionales	Unknown
371	5	Bacteria	Proteobacteria	Unknown
372	2	Bacteria	Proteobacteria	Alphaproteobacteria	Pelagibacterales	Pelagibacteraceae	Unknown	alpha proteobacterium HIMB59
373	1	Bacteria	Proteobacteria	Alphaproteobacteria	Rhodobacterales	Rhodobacteraceae	Sulfitobacter	Unknown
374	1	Bacteria	Proteobacteria	Unknown
375	7	Bacteria	Proteobacteria	Alphaproteobacteria	Unknown
376	2	Bacteria	Proteobacteria	Alphaproteobacteria	Pelagibacterales	Pelagibacteraceae	Unknown
378	2	Bacteria	Proteobacteria	Gammaproteobacteria	Unknown
380	1	Bacteria	Proteobacteria	Gammaproteobacteria	Oceanospirillales	Unknown	Unknown	Oceanospirillales bacterium TMED91
381	2	Bacteria	Proteobacteria	Alphaproteobacteria	Pelagibacterales	Pelagibacteraceae	Unknown	alpha proteobacterium HIMB59
382	1	Bacteria	Proteobacteria	Alphaproteobacteria	Pelagibacterales	Pelagibacteraceae	Unknown
383	4	Bacteria	Proteobacteria	Unknown
384	1	Bacteria	Proteobacteria	Alphaproteobacteria	Pelagibacterales	Unknown
385	1	Bacteria	Proteobacteria	Gammaproteobacteria	Cellvibrionales	Unknown
386	1	Bacteria	Proteobacteria	Gammaproteobacteria	Unknown
387	1	Bacteria	Proteobacteria	Gammaproteobacteria	Unknown
388	1	Bacteria	Proteobacteria	Alphaproteobacteria	Unknown
389	2	Bacteria	Proteobacteria	Alphaproteobacteria	Unknown
390	1	Bacteria	Proteobacteria	Alphaproteobacteria	Unknown
391	1	Bacteria	Proteobacteria	Unknown
392	1	Bacteria	Proteobacteria	Gammaproteobacteria	Pseudomonadales	Pseudomonadaceae	Pseudomonas	Unknown
393	1	Bacteria	Proteobacteria	Alphaproteobacteria	Pelagibacterales	Unknown	Unknown	Pelagibacterales bacterium MED-G39
394	4	Bacteria	Proteobacteria	Alphaproteobacteria	Pelagibacterales	Pelagibacteraceae	Unknown	alpha proteobacterium HIMB59
395	1	Bacteria	Proteobacteria	Alphaproteobacteria	Pelagibacterales	Pelagibacteraceae	Unknown
396	1	Bacteria	Proteobacteria	Unknown
397	1	Bacteria	Proteobacteria	Alphaproteobacteria	Rhodobacterales	Rhodobacteraceae	Unknown
398	9	Bacteria	Proteobacteria	Alphaproteobacteria	Rhodobacterales	Rhodobacteraceae	Unknown
399	5	Bacteria	Proteobacteria	Alphaproteobacteria	Pelagibacterales	Pelagibacteraceae	Candidatus Pelagibacter	Candidatus Pelagibacter ubique
400	1	Bacteria	Bacteroidetes	Unknown
401	1	Bacteria	Proteobacteria	Gammaproteobacteria	Pseudomonadales	Pseudomonadaceae	Pseudomonas	Unknown
402	1	Bacteria	Proteobacteria	Alphaproteobacteria	Rhodospirillales	Rhodospirillaceae	Unknown	Rhodospirillaceae bacterium TMED63
403	1	Bacteria	Proteobacteria	Gammaproteobacteria	Unknown	Unknown	Unknown	SAR86 cluster bacterium SAR86B
404	1	Bacteria	Proteobacteria	Alphaproteobacteria	Unknown
405	1	Bacteria	Proteobacteria	Alphaproteobacteria	Rhodobacterales	Rhodobacteraceae	Unknown
406	3	Bacteria	Proteobacteria	Alphaproteobacteria	Sphingomonadales	Sphingomonadaceae	Sphingomonas	Unknown
407	1	Bacteria	Proteobacteria	Gammaproteobacteria	Unknown
409	1	Bacteria	Bacteroidetes	Flavobacteriia	Flavobacteriales	Unknown
410	1	Bacteria	Proteobacteria	Alphaproteobacteria	Pelagibacterales	Pelagibacteraceae	Unknown
411	1	Bacteria	Proteobacteria	Gammaproteobacteria	Unknown	Unknown	Unknown	SAR86 cluster bacterium SAR86B
412	2	Bacteria	Unknown
413	1	Bacteria	Proteobacteria	Alphaproteobacteria	Unknown
414	1	Bacteria	Proteobacteria	Alphaproteobacteria	Pelagibacterales	Pelagibacteraceae	Candidatus Pelagibacter	Unknown
416	1	Bacteria	Proteobacteria	Alphaproteobacteria	Unknown
417	2	Bacteria	Proteobacteria	Alphaproteobacteria	Rhodobacterales	Rhodobacteraceae	Unknown
418	1	Bacteria	Proteobacteria	Gammaproteobacteria	Unknown
419	1	Bacteria	Cyanobacteria	Unclassified cyanobacteria	Synechococcales	Synechococcaceae	Synechococcus	Unknown
420	1	Bacteria	Proteobacteria	Gammaproteobacteria	Unknown
421	1	Bacteria	Proteobacteria	Gammaproteobacteria	Unknown	Unknown	Unknown	Gammaproteobacteria bacterium TMED243
422	1	Bacteria	Proteobacteria	Alphaproteobacteria	Rhizobiales	Phyllobacteriaceae	Mesorhizobium	Mesorhizobium sp. LC103
423	1	Bacteria	Proteobacteria	Alphaproteobacteria	Pelagibacterales	Pelagibacteraceae	Unknown	alpha proteobacterium HIMB59
424	11	Bacteria	Proteobacteria	Gammaproteobacteria	Unknown
426	2	Bacteria	Proteobacteria	Alphaproteobacteria	Unknown	Unknown	Candidatus Puniceispirillum	Unknown
427	1	Bacteria	Proteobacteria	Gammaproteobacteria	Unknown
428	1	Bacteria	Proteobacteria	Alphaproteobacteria	Pelagibacterales	Pelagibacteraceae	Unknown
429	8	Bacteria	Bacteroidetes	Flavobacteriia	Flavobacteriales	Flavobacteriaceae	Unknown
430	1	Bacteria	Proteobacteria	Alphaproteobacteria	Pelagibacterales	Pelagibacteraceae	Unknown
432	1	Bacteria	Proteobacteria	Alphaproteobacteria	Pelagibacterales	Pelagibacteraceae	Candidatus Pelagibacter	Unknown
433	1	Bacteria	Unknown
434	1	Bacteria	Proteobacteria	Gammaproteobacteria	Cellvibrionales	Halieaceae	Halioglobus	Unknown
435	1	Bacteria	Proteobacteria	Alphaproteobacteria	Unknown
436	1	Bacteria	Proteobacteria	Alphaproteobacteria	Rhodobacterales	Rhodobacteraceae	Unknown
437	1	Bacteria	Proteobacteria	Gammaproteobacteria	Unknown
438	2	Bacteria	Proteobacteria	Alphaproteobacteria	Pelagibacterales	Pelagibacteraceae	Unknown
439	1	Bacteria	Unknown
440	4	Bacteria	Proteobacteria	Gammaproteobacteria	Cellvibrionales	Unknown
441	1	Bacteria	Proteobacteria	Alphaproteobacteria	Rhodobacterales	Rhodobacteraceae	Unknown
442	3	Bacteria	Proteobacteria	Gammaproteobacteria	Alteromonadales	Alteromonadaceae	Unknown	Alteromonadaceae bacterium TMED101
443	1	Bacteria	Unknown
445	1	Bacteria	Proteobacteria	Alphaproteobacteria	Rhodobacterales	Rhodobacteraceae	Unknown
446	2	Bacteria	Proteobacteria	Alphaproteobacteria	Unknown	Unknown	Candidatus Puniceispirillum	Candidatus Puniceispirillum sp. TMED176
447	1	Bacteria	Proteobacteria	Alphaproteobacteria	Rhodobacterales	Rhodobacteraceae	Paracoccus	Unknown
448	3	Bacteria	Proteobacteria	Gammaproteobacteria	Unknown
451	1	Bacteria	Bacteroidetes	Flavobacteriia	Flavobacteriales	Flavobacteriaceae	Unknown	Flavobacteriaceae bacterium TMED265
452	3	Bacteria	Proteobacteria	Alphaproteobacteria	Unknown
453	1	Bacteria	Proteobacteria	Alphaproteobacteria	Rhodobacterales	Rhodobacteraceae	Unknown
454	3	Bacteria	Proteobacteria	Alphaproteobacteria	Unknown	Unknown	Candidatus Puniceispirillum	Candidatus Puniceispirillum sp. TMED213
455	3	Bacteria	Cyanobacteria	Unclassified cyanobacteria	Synechococcales	Prochloraceae	Prochlorococcus	Unknown
456	1	Bacteria	Proteobacteria	Gammaproteobacteria	Alteromonadales	Alteromonadaceae	Unknown	Alteromonadaceae bacterium TMED101
457	1	Bacteria	Proteobacteria	Alphaproteobacteria	Pelagibacterales	Unknown
458	1	Bacteria	Proteobacteria	Alphaproteobacteria	Unknown
459	1	Bacteria	Proteobacteria	Alphaproteobacteria	Rhodobacterales	Rhodobacteraceae	Unknown	Rhodobacteraceae bacterium SB2
461	1	Bacteria	Proteobacteria	Gammaproteobacteria	Unknown
462	1	Bacteria	Bacteroidetes	Flavobacteriia	Flavobacteriales	Unknown
464	1	Bacteria	Proteobacteria	Alphaproteobacteria	Rhodobacterales	Rhodobacteraceae	Unknown
466	1	Bacteria	Unknown
467	1	Bacteria	Actinobacteria	Actinobacteria	Corynebacteriales	Mycobacteriaceae	Mycolicibacterium	Mycolicibacterium litorale
469	1	Bacteria	Proteobacteria	Gammaproteobacteria	Unknown
470	1	Bacteria	Bacteroidetes	Flavobacteriia	Flavobacteriales	Flavobacteriaceae	Unknown
471	2	Bacteria	Proteobacteria	Alphaproteobacteria	Unknown
472	1	Bacteria	Proteobacteria	Alphaproteobacteria	Pelagibacterales	Pelagibacteraceae	Unknown
473	4	Bacteria	Proteobacteria	Alphaproteobacteria	Pelagibacterales	Pelagibacteraceae	Unknown	alpha proteobacterium HIMB59
474	2	Bacteria	Proteobacteria	Alphaproteobacteria	Rhodobacterales	Rhodobacteraceae	Ahrensia	Ahrensia sp. R2A130
475	1	Bacteria	Proteobacteria	Alphaproteobacteria	Unknown
476	1	Bacteria	Proteobacteria	Alphaproteobacteria	Pelagibacterales	Pelagibacteraceae	Unknown
477	1	Bacteria	Proteobacteria	Alphaproteobacteria	Pelagibacterales	Unknown	Unknown	Pelagibacterales bacterium MED-G39
478	3	Bacteria	Proteobacteria	Alphaproteobacteria	Rhodobacterales	Rhodobacteraceae	Unknown
479	1	Bacteria	Bacteroidetes	Flavobacteriia	Flavobacteriales	Flavobacteriaceae	Unknown
480	1	Bacteria	Proteobacteria	Alphaproteobacteria	Unknown
481	1	Bacteria	Proteobacteria	Alphaproteobacteria	Pelagibacterales	Pelagibacteraceae	Unknown
482	9	Bacteria	Proteobacteria	Alphaproteobacteria	Pelagibacterales	Pelagibacteraceae	Candidatus Pelagibacter	Unknown
483	1	Bacteria	Proteobacteria	Alphaproteobacteria	Rhodobacterales	Rhodobacteraceae	Unknown	Rhodobacteraceae bacterium SB2
484	1	Bacteria	Proteobacteria	Alphaproteobacteria	Rhodobacterales	Rhodobacteraceae	Unknown
485	1	Bacteria	Proteobacteria	Alphaproteobacteria	Pelagibacterales	Unknown

## Sheet: 8J2SET10_tax
N (protein group)	Peptides(95%)	Domain	Phylum	Class	Order	Family	Genus	Species
2	19	Bacteria	Cyanobacteria	Unclassified cyanobacteria	Synechococcales	Synechococcaceae	Synechococcus	Unknown
3	15	Bacteria	Cyanobacteria	Unclassified cyanobacteria	Synechococcales	Synechococcaceae	Synechococcus	Unknown
4	20	Bacteria	Cyanobacteria	Unclassified cyanobacteria	Synechococcales	Synechococcaceae	Synechococcus	Unknown
5	10	Bacteria	Cyanobacteria	Unclassified cyanobacteria	Synechococcales	Synechococcaceae	Synechococcus	Unknown
7	21	Bacteria	Cyanobacteria	Unclassified cyanobacteria	Synechococcales	Synechococcaceae	Synechococcus	Unknown
8	10	Bacteria	Cyanobacteria	Unknown
9	9	Bacteria	Proteobacteria	Alphaproteobacteria	Pelagibacterales	Pelagibacteraceae	Unknown
10	6	Bacteria	Proteobacteria	Alphaproteobacteria	Rhizobiales	Phyllobacteriaceae	Mesorhizobium	Unknown
11	6	Bacteria	Proteobacteria	Gammaproteobacteria	Unknown
12	12	Bacteria	Cyanobacteria	Unclassified cyanobacteria	Synechococcales	Synechococcaceae	Synechococcus	Unknown
13	6	Bacteria	Cyanobacteria	Unclassified cyanobacteria	Synechococcales	Synechococcaceae	Synechococcus	Unknown
14	9	Bacteria	Cyanobacteria	Unclassified cyanobacteria	Synechococcales	Synechococcaceae	Synechococcus	uncultured Synechococcus sp.
15	20	Bacteria	Cyanobacteria	Unclassified cyanobacteria	Synechococcales	Synechococcaceae	Synechococcus	Unknown
16	4	Bacteria	Cyanobacteria	Unclassified cyanobacteria	Synechococcales	Unknown
17	8	Bacteria	Cyanobacteria	Unclassified cyanobacteria	Synechococcales	Synechococcaceae	Synechococcus	Unknown
18	5	Bacteria	Proteobacteria	Alphaproteobacteria	Unknown
20	6	Bacteria	Cyanobacteria	Unknown
21	9	Bacteria	Bacteroidetes	Bacteroidia	Bacteroidales	Bacteroidaceae	Bacteroides	Unknown
22	3	Bacteria	Proteobacteria	Alphaproteobacteria	Rhodobacterales	Rhodobacteraceae	Unknown
23	4	Bacteria	Cyanobacteria	Unclassified cyanobacteria	Synechococcales	Synechococcaceae	Synechococcus	Unknown
24	3	Bacteria	Cyanobacteria	Unclassified cyanobacteria	Synechococcales	Prochloraceae	Prochlorococcus	Unknown
25	3	Bacteria	Cyanobacteria	Unclassified cyanobacteria	Synechococcales	Unknown
27	4	Bacteria	Cyanobacteria	Unclassified cyanobacteria	Synechococcales	Synechococcaceae	Synechococcus	Unknown
28	3	Bacteria	Cyanobacteria	Unclassified cyanobacteria	Synechococcales	Synechococcaceae	Synechococcus	Unknown
31	2	Bacteria	Proteobacteria	Gammaproteobacteria	Unknown
34	8	Bacteria	Proteobacteria	Alphaproteobacteria	Sphingomonadales	Sphingomonadaceae	Sphingomonas	Unknown
35	4	Bacteria	Proteobacteria	Alphaproteobacteria	Rhodobacterales	Rhodobacteraceae	Unknown
36	2	Bacteria	Cyanobacteria	Unclassified cyanobacteria	Synechococcales	Synechococcaceae	Synechococcus	Unknown
37	18	Bacteria	Cyanobacteria	Unclassified cyanobacteria	Synechococcales	Synechococcaceae	Synechococcus	Synechococcus sp. BL107
38	2	Bacteria	Proteobacteria	Deltaproteobacteria	Syntrophobacterales	Syntrophobacteraceae	Desulfacinum	Unknown
39	14	Bacteria	Cyanobacteria	Unclassified cyanobacteria	Synechococcales	Synechococcaceae	Synechococcus	Unknown
40	5	Bacteria	Proteobacteria	Alphaproteobacteria	Unknown
41	3	Bacteria	Unknown
42	2	Bacteria	Proteobacteria	Gammaproteobacteria	Pseudomonadales	Pseudomonadaceae	Pseudomonas	Pseudomonas syringae group
43	2	Bacteria	Unknown
44	2	Bacteria	Proteobacteria	Gammaproteobacteria	Unknown
45	2	Bacteria	Proteobacteria	Alphaproteobacteria	Sphingomonadales	Erythrobacteraceae	Altererythrobacter	Altererythrobacter atlanticus
46	3	Bacteria	Unknown
50	2	Bacteria	Proteobacteria	Gammaproteobacteria	Cellvibrionales	Unknown
51	4	Bacteria	Cyanobacteria	Unclassified cyanobacteria	Synechococcales	Synechococcaceae	Synechococcus	Unknown
52	2	Bacteria	Cyanobacteria	Unclassified cyanobacteria	Synechococcales	Synechococcaceae	Synechococcus	Unknown
53	4	Bacteria	Cyanobacteria	Unclassified cyanobacteria	Synechococcales	Synechococcaceae	Synechococcus	Synechococcus sp. WH 8016
54	2	Bacteria	Proteobacteria	Alphaproteobacteria	Rhodobacterales	Rhodobacteraceae	Ahrensia	Ahrensia sp. R2A130
55	3	Bacteria	Cyanobacteria	Unknown
56	2	Bacteria	Bacteroidetes	Bacteroidia	Bacteroidales	Rikenellaceae	Alistipes	Unknown
57	2	Bacteria	Unknown
58	2	Bacteria	Proteobacteria	Unknown
59	2	Bacteria	Cyanobacteria	Unclassified cyanobacteria	Synechococcales	Synechococcaceae	Synechococcus	Synechococcus sp. KORDI-49
60	10	Bacteria	Cyanobacteria	Unclassified cyanobacteria	Synechococcales	Synechococcaceae	Synechococcus	Unknown
61	2	Bacteria	Proteobacteria	Gammaproteobacteria	Unknown
62	2	Bacteria	Cyanobacteria	Unclassified cyanobacteria	Synechococcales	Synechococcaceae	Unknown
63	6	Bacteria	Proteobacteria	Alphaproteobacteria	Rhizobiales	Phyllobacteriaceae	Mesorhizobium	Mesorhizobium sp. LNHC229A00
64	2	Bacteria	Proteobacteria	Gammaproteobacteria	Pseudomonadales	Pseudomonadaceae	Pseudomonas	Unknown
65	1	Bacteria	Cyanobacteria	Unclassified cyanobacteria	Synechococcales	Synechococcaceae	Synechococcus	Unknown
66	3	Bacteria	Cyanobacteria	Unclassified cyanobacteria	Synechococcales	Synechococcaceae	Synechococcus	Unknown
67	2	Bacteria	Cyanobacteria	Unclassified cyanobacteria	Synechococcales	Synechococcaceae	Synechococcus	Unknown
68	1	Bacteria	Proteobacteria	Alphaproteobacteria	Rhodobacterales	Rhodobacteraceae	Unknown
69	1	Bacteria	Proteobacteria	Gammaproteobacteria	Thiotrichales	Piscirickettsiaceae	Hydrogenovibrio	Unknown
70	5	Bacteria	Proteobacteria	Alphaproteobacteria	Rhodobacterales	Rhodobacteraceae	Unknown
71	4	Bacteria	Cyanobacteria	Unclassified cyanobacteria	Synechococcales	Prochloraceae	Prochlorococcus	Prochlorococcus marinus
72	2	Bacteria	Unknown
73	7	Bacteria	Cyanobacteria	Unclassified cyanobacteria	Synechococcales	Synechococcaceae	Synechococcus	Unknown
74	1	Bacteria	Unknown
75	1	Bacteria	Proteobacteria	Alphaproteobacteria	Pelagibacterales	Pelagibacteraceae	Unknown
76	3	Bacteria	Proteobacteria	Gammaproteobacteria	Unknown
77	1	Bacteria	Proteobacteria	Alphaproteobacteria	Rhodobacterales	Rhodobacteraceae	Unknown
79	1	Bacteria	Cyanobacteria	Unclassified cyanobacteria	Synechococcales	Synechococcaceae	Synechococcus	Unknown
80	1	Bacteria	Proteobacteria	Alphaproteobacteria	Unknown
81	3	Bacteria	Cyanobacteria	Unclassified cyanobacteria	Synechococcales	Synechococcaceae	Synechococcus	Candidatus Synechococcus spongiarum
82	11	Bacteria	Cyanobacteria	Unclassified cyanobacteria	Synechococcales	Synechococcaceae	Synechococcus	Unknown
83	5	Bacteria	Cyanobacteria	Unclassified cyanobacteria	Synechococcales	Synechococcaceae	Synechococcus	Unknown
84	4	Bacteria	Proteobacteria	Alphaproteobacteria	Caulobacterales	Caulobacteraceae	Phenylobacterium	Unknown
85	3	Bacteria	Proteobacteria	Gammaproteobacteria	Oceanospirillales	Halomonadaceae	Halomonas	Unknown
86	4	Bacteria	Proteobacteria	Gammaproteobacteria	Alteromonadales	Shewanellaceae	Shewanella	Unknown
87	3	Bacteria	Bacteroidetes	Bacteroidia	Bacteroidales	Bacteroidaceae	Bacteroides	Unknown
88	3	Bacteria	Cyanobacteria	Unclassified cyanobacteria	Synechococcales	Synechococcaceae	Synechococcus	Unknown
89	2	Bacteria	Proteobacteria	Alphaproteobacteria	Unknown
90	2	Bacteria	Proteobacteria	Gammaproteobacteria	Pseudomonadales	Moraxellaceae	Acinetobacter	Unknown
91	1	Bacteria	Proteobacteria	Gammaproteobacteria	Pseudomonadales	Pseudomonadaceae	Pseudomonas	Unknown
92	1	Bacteria	Proteobacteria	Gammaproteobacteria	Pseudomonadales	Moraxellaceae	Acinetobacter	Unknown
93	1	Bacteria	Cyanobacteria	Unclassified cyanobacteria	Synechococcales	Synechococcaceae	Synechococcus	Synechococcus sp. KORDI-49
94	1	Bacteria	Proteobacteria	Alphaproteobacteria	Rhodobacterales	Rhodobacteraceae	Rhodovulum	Rhodovulum sp. P5
95	1	Bacteria	Chlorobi	Chlorobia	Chlorobiales	Chlorobiaceae	Chlorobium	Unknown
96	1	Bacteria	Proteobacteria	Alphaproteobacteria	Rhodobacterales	Rhodobacteraceae	Unknown
98	2	Bacteria	Proteobacteria	Alphaproteobacteria	Rhodobacterales	Rhodobacteraceae	Unknown
99	1	Bacteria	Proteobacteria	Gammaproteobacteria	Cellvibrionales	Unknown
100	1	Bacteria	Cyanobacteria	Unclassified cyanobacteria	Synechococcales	Synechococcaceae	Synechococcus	Unknown
101	1	Bacteria	Proteobacteria	Gammaproteobacteria	Unclassified gammaproteobacteria	Unclassified gammaproteobacteria	Pseudohongiella	Pseudohongiella spirulinae
102	2	Bacteria	Proteobacteria	Oligoflexia	Bacteriovoracales	Halobacteriovoraceae	Halobacteriovorax	Halobacteriovorax sp. JY17
103	1	Bacteria	Firmicutes	Clostridia	Clostridiales	Ruminococcaceae	Faecalibacterium	Faecalibacterium prausnitzii
104	1	Bacteria	Proteobacteria	Alphaproteobacteria	Unknown
109	1	Bacteria	Proteobacteria	Gammaproteobacteria	Cellvibrionales	Unknown
111	1	Bacteria	Proteobacteria	Gammaproteobacteria	Unknown
112	1	Bacteria	Cyanobacteria	Unclassified cyanobacteria	Synechococcales	Synechococcaceae	Synechococcus	Unknown
114	1	Bacteria	Balneolaeota	Balneolia	Balneolales	Balneolaceae	Unknown
115	1	Bacteria	Proteobacteria	Alphaproteobacteria	Rhodobacterales	Rhodobacteraceae	Unknown
116	1	Bacteria	Proteobacteria	Gammaproteobacteria	Unknown
117	1	Bacteria	Proteobacteria	Gammaproteobacteria	Unknown
118	1	Bacteria	Proteobacteria	Unknown
119	1	Bacteria	Proteobacteria	Gammaproteobacteria	Oceanospirillales	Unknown
120	1	Bacteria	Cyanobacteria	Unclassified cyanobacteria	Synechococcales	Synechococcaceae	Synechococcus	Unknown
121	1	Bacteria	Cyanobacteria	Unclassified cyanobacteria	Synechococcales	Unknown
122	1	Bacteria	Proteobacteria	Alphaproteobacteria	Rhodobacterales	Rhodobacteraceae	Sulfitobacter	Unknown
124	1	Bacteria	Cyanobacteria	Unclassified cyanobacteria	Synechococcales	Synechococcaceae	Synechococcus	Unknown
126	1	Bacteria	Proteobacteria	Alphaproteobacteria	Unknown
127	1	Bacteria	Proteobacteria	Alphaproteobacteria	Rhodobacterales	Rhodobacteraceae	Unknown
128	1	Bacteria	Cyanobacteria	Unclassified cyanobacteria	Synechococcales	Synechococcaceae	Synechococcus	Unknown
129	1	Bacteria	Proteobacteria	Alphaproteobacteria	Rhizobiales	Unknown
130	2	Bacteria	Unknown
131	1	Bacteria	Unknown
132	1	Bacteria	Proteobacteria	Alphaproteobacteria	Unknown
133	3	Bacteria	Bacteroidetes	Bacteroidia	Bacteroidales	Bacteroidaceae	Bacteroides	Bacteroides cellulosilyticus
134	1	Bacteria	Proteobacteria	Gammaproteobacteria	Unknown
135	1	Bacteria	Cyanobacteria	Unclassified cyanobacteria	Synechococcales	Synechococcaceae	Synechococcus	Unknown
136	22	Bacteria	Cyanobacteria	Unclassified cyanobacteria	Synechococcales	Synechococcaceae	Synechococcus	Unknown
137	1	Bacteria	Proteobacteria	Alphaproteobacteria	Rhodobacterales	Rhodobacteraceae	Unknown
138	1	Bacteria	Unknown
140	2	Bacteria	Proteobacteria	Alphaproteobacteria	Rhizobiales	Hyphomicrobiaceae	Devosia	Unknown
141	1	Bacteria	Cyanobacteria	Unclassified cyanobacteria	Synechococcales	Synechococcaceae	Synechococcus	Unknown
142	1	Bacteria	Proteobacteria	Alphaproteobacteria	Rhodobacterales	Rhodobacteraceae	Unknown
143	1	Bacteria	Proteobacteria	Gammaproteobacteria	Thiotrichales	Unknown
144	1	Bacteria	Cyanobacteria	Unclassified cyanobacteria	Synechococcales	Synechococcaceae	Synechococcus	Unknown
145	1	Bacteria	Proteobacteria	Alphaproteobacteria	Unknown
146	1	Bacteria	Cyanobacteria	Unclassified cyanobacteria	Synechococcales	Synechococcaceae	Synechococcus	Unknown
147	1	Bacteria	Cyanobacteria	Unclassified cyanobacteria	Synechococcales	Prochloraceae	Prochlorococcus	Unknown
149	1	Bacteria	Proteobacteria	Unknown
155	3	Bacteria	Proteobacteria	Alphaproteobacteria	Rhodobacterales	Rhodobacteraceae	Unknown
159	1	Bacteria	Proteobacteria	Gammaproteobacteria	Vibrionales	Vibrionaceae	Vibrio	Unknown
162	6	Bacteria	Proteobacteria	Alphaproteobacteria	Rhizobiales	Phyllobacteriaceae	Mesorhizobium	Unknown
163	3	Bacteria	Cyanobacteria	Unclassified cyanobacteria	Synechococcales	Synechococcaceae	Synechococcus	Unknown
166	7	Bacteria	Unknown
167	1	Bacteria	Candidatus Roizmanbacteria	Unknown
170	10	Bacteria	Cyanobacteria	Unclassified cyanobacteria	Synechococcales	Synechococcaceae	Synechococcus	uncultured Synechococcus sp.
171	1	Bacteria	Planctomycetes	Planctomycetia	Planctomycetales	Planctomycetaceae	Rhodopirellula	Unknown
174	8	Bacteria	Cyanobacteria	Unclassified cyanobacteria	Synechococcales	Synechococcaceae	Unknown
179	9	Bacteria	Cyanobacteria	Unclassified cyanobacteria	Synechococcales	Synechococcaceae	Synechococcus	Unknown
180	1	Bacteria	Bacteroidetes	Flavobacteriia	Flavobacteriales	Flavobacteriaceae	Flavobacterium	Flavobacterium urocaniciphilum
181	1	Bacteria	Proteobacteria	Alphaproteobacteria	Unknown
187	3	Bacteria	Proteobacteria	Gammaproteobacteria	Unknown
189	1	Bacteria	Cyanobacteria	Unclassified cyanobacteria	Synechococcales	Synechococcaceae	Synechococcus	Unknown
192	5	Bacteria	Proteobacteria	Alphaproteobacteria	Rhodobacterales	Rhodobacteraceae	Unknown
193	1	Bacteria	Bacteroidetes	Bacteroidia	Bacteroidales	Unknown
194	1	Bacteria	Proteobacteria	Gammaproteobacteria	Alteromonadales	Pseudoalteromonadaceae	Pseudoalteromonas	Unknown

## Sheet: 8JSET18_tax
N (protein group)	Peptides(95%)	Domain	Phylum	Class	Order	Family	Genus	Species
2	19	Bacteria	Cyanobacteria	Unclassified cyanobacteria	Synechococcales	Synechococcaceae	Synechococcus	Unknown
3	15	Bacteria	Cyanobacteria	Unclassified cyanobacteria	Synechococcales	Synechococcaceae	Synechococcus	Unknown
4	5	Bacteria	Cyanobacteria	Unclassified cyanobacteria	Synechococcales	Synechococcaceae	Synechococcus	Unknown
5	10	Bacteria	Cyanobacteria	Unclassified cyanobacteria	Synechococcales	Synechococcaceae	Synechococcus	Unknown
6	4	Bacteria	Proteobacteria	Alphaproteobacteria	Rhizobiales	Phyllobacteriaceae	Mesorhizobium	Unknown
7	5	Bacteria	Proteobacteria	Alphaproteobacteria	Unknown
8	3	Bacteria	Cyanobacteria	Unclassified cyanobacteria	Synechococcales	Unknown
10	5	Bacteria	Proteobacteria	Alphaproteobacteria	Rhodobacterales	Rhodobacteraceae	Unknown
12	2	Bacteria	Cyanobacteria	Unclassified cyanobacteria	Synechococcales	Unknown
13	2	Bacteria	Cyanobacteria	Unknown
14	4	Bacteria	Cyanobacteria	Unclassified cyanobacteria	Synechococcales	Synechococcaceae	Synechococcus	Unknown
16	3	Bacteria	Planctomycetes	Planctomycetia	Planctomycetales	Planctomycetaceae	Rhodopirellula	Unknown
17	2	Bacteria	Proteobacteria	Gammaproteobacteria	Oceanospirillales	Unknown
18	10	Bacteria	Cyanobacteria	Unclassified cyanobacteria	Synechococcales	Synechococcaceae	Synechococcus	Unknown
19	4	Bacteria	Cyanobacteria	Unclassified cyanobacteria	Synechococcales	Synechococcaceae	Synechococcus	Unknown
20	2	Bacteria	Cyanobacteria	Unclassified cyanobacteria	Synechococcales	Unknown
21	2	Bacteria	Proteobacteria	Gammaproteobacteria	Unknown
23	2	Bacteria	Proteobacteria	Gammaproteobacteria	Unknown
24	1	Bacteria	Bacteroidetes	Bacteroidia	Bacteroidales	Bacteroidaceae	Bacteroides	Unknown
25	4	Bacteria	Cyanobacteria	Unclassified cyanobacteria	Synechococcales	Prochloraceae	Prochlorococcus	Unknown
27	1	Bacteria	Cyanobacteria	Unclassified cyanobacteria	Synechococcales	Synechococcaceae	Synechococcus	Candidatus Synechococcus spongiarum
28	1	Bacteria	Proteobacteria	Alphaproteobacteria	Rhodobacterales	Rhodobacteraceae	Paracoccus	Unknown
29	4	Bacteria	Cyanobacteria	Unclassified cyanobacteria	Synechococcales	Synechococcaceae	Synechococcus	Unknown
31	2	Bacteria	Cyanobacteria	Unclassified cyanobacteria	Synechococcales	Synechococcaceae	Synechococcus	Unknown
32	1	Bacteria	Proteobacteria	Gammaproteobacteria	Oceanospirillales	Unknown		Oceanospirillales bacterium TMED91
33	2	Bacteria	Proteobacteria	Unknown
34	1	Bacteria	Proteobacteria	Alphaproteobacteria	Rhodobacterales	Rhodobacteraceae	Limimaricola	Limimaricola soesokkakensis
35	1	Bacteria	Proteobacteria	Alphaproteobacteria	Sphingomonadales	Erythrobacteraceae	Erythrobacter	Unknown
36	4	Bacteria	Proteobacteria	Alphaproteobacteria	Rhodobacterales	Rhodobacteraceae	Unknown
37	1	Bacteria	Cyanobacteria	Unclassified cyanobacteria	Synechococcales	Synechococcaceae	Synechococcus	Unknown
38	2	Bacteria	Proteobacteria	Gammaproteobacteria	Unknown
39	1	Bacteria	Bacteroidetes	Saprospiria	Saprospirales	Lewinellaceae	Lewinella	Lewinella nigricans
40	1	Bacteria	Proteobacteria	Deltaproteobacteria	Syntrophobacterales	Syntrophobacteraceae	Desulfacinum	Unknown
41	1	Bacteria	Proteobacteria	Gammaproteobacteria	Vibrionales	Vibrionaceae	Vibrio	Vibrio metschnikovii
42	1	Bacteria	Proteobacteria	Alphaproteobacteria	Rhizobiales	Unclassified Rhizobiales	Methyloceanibacter	Methyloceanibacter marginalis
43	1	Bacteria	Proteobacteria	Alphaproteobacteria	Rhodobacterales	Rhodobacteraceae	Unknown
45	2	Bacteria	Proteobacteria	Gammaproteobacteria	Pseudomonadales	Pseudomonadaceae	Pseudomonas	Unknown
46	1	Bacteria	Cyanobacteria	Unclassified cyanobacteria	Synechococcales	Synechococcaceae	Synechococcus	Unknown
47	1	Bacteria	Bacteroidetes	Bacteroidia	Bacteroidales	Bacteroidaceae	Bacteroides	Unknown
48	1	Bacteria	Proteobacteria	Alphaproteobacteria	Sphingomonadales	Unknown
49	1	Bacteria	Proteobacteria	Gammaproteobacteria	Unknown
50	1	Bacteria	Proteobacteria	Gammaproteobacteria	Oceanospirillales	Unknown		Oceanospirillales bacterium TMED91
51	1	Bacteria	Proteobacteria	Alphaproteobacteria	Unknown
52	1	Bacteria	Bacteroidetes	Saprospiria	Saprospirales	Unknown
53	1	Bacteria	Actinobacteria	Actinobacteria	Corynebacteriales	Mycobacteriaceae	Mycobacterium	Mycobacterium sp. 1245111.1
54	1	Bacteria	Actinobacteria	Actinobacteria	Corynebacteriales	Mycobacteriaceae	Unknown
55	1	Bacteria	Proteobacteria	Alphaproteobacteria	Rhodobacterales	Rhodobacteraceae	Unknown
56	2	Bacteria	Proteobacteria	Oligoflexia	Bacteriovoracales	Halobacteriovoraceae	Halobacteriovorax	Halobacteriovorax sp. JY17
57	1	Bacteria	Actinobacteria	Actinobacteria	Corynebacteriales	Mycobacteriaceae	Unknown
58	1	Bacteria	Proteobacteria	Alphaproteobacteria	Unknown
61	1	Bacteria	Proteobacteria	Alphaproteobacteria	Rhodobacterales	Rhodobacteraceae	Unknown
62	1	Bacteria	Unknown
63	1	Bacteria	Proteobacteria	Alphaproteobacteria	Unknown
64	1	Bacteria	Proteobacteria	Gammaproteobacteria	Unknown
65	1	Bacteria	Cyanobacteria	Unclassified cyanobacteria	Synechococcales	Synechococcaceae	Synechococcus	Unknown
66	1	Bacteria	Proteobacteria	Alphaproteobacteria	Rhodobacterales	Rhodobacteraceae	Unknown
67	1	Bacteria	Proteobacteria	Gammaproteobacteria	Unknown
68	1	Bacteria	Proteobacteria	Gammaproteobacteria	Cellvibrionales	Unknown		Cellvibrionales bacterium TMED21
69	1	Bacteria	Proteobacteria	Alphaproteobacteria	Rhodobacterales	Rhodobacteraceae	Unknown
70	1	Bacteria	Proteobacteria	Gammaproteobacteria	Unknown
71	1	Bacteria	Proteobacteria	Alphaproteobacteria	Pelagibacterales	Pelagibacteraceae	Unknown
72	1	Bacteria	Cyanobacteria	Unclassified cyanobacteria	Synechococcales	Synechococcaceae	Synechococcus	Unknown
74	1	Bacteria	Proteobacteria	Alphaproteobacteria	Rhodobacterales	Rhodobacteraceae	Unknown
75	1	Bacteria	Proteobacteria	Gammaproteobacteria	Unknown
76	1	Bacteria	Proteobacteria	Gammaproteobacteria	Unknown
78	2	Bacteria	Unknown
79	2	Bacteria	Proteobacteria	Gammaproteobacteria	Unclassified gammaproteobacteria	Unclassified gammaproteobacteria	Pseudohongiella	Pseudohongiella spirulinae
80	1	Bacteria	Proteobacteria	Gammaproteobacteria	Alteromonadales	Pseudoalteromonadaceae	Pseudoalteromonas	Pseudoalteromonas byunsanensis
81	1	Bacteria	Proteobacteria	Oligoflexia	Bacteriovoracales	Halobacteriovoraceae	Halobacteriovorax	Halobacteriovorax marinus
82	1	Bacteria	Proteobacteria	Gammaproteobacteria	Cellvibrionales	Unknown
83	1	Bacteria	Cyanobacteria	Unclassified cyanobacteria	Synechococcales	Prochloraceae	Prochlorococcus	Prochlorococcus marinus
84	1	Bacteria	Proteobacteria	Gammaproteobacteria	Unknown
85	1	Bacteria	Proteobacteria	Gammaproteobacteria	Cellvibrionales	Unknown		Cellvibrionales bacterium TMED122
86	1	Bacteria	Proteobacteria	Alphaproteobacteria	Unknown
87	1	Bacteria	Cyanobacteria	Unclassified cyanobacteria	Synechococcales	Synechococcaceae	Unknown
88	1	Bacteria	Proteobacteria	Gammaproteobacteria	Unknown
90	1	Bacteria	Cyanobacteria	Unclassified cyanobacteria	Synechococcales	Unknown
91	1	Bacteria	Proteobacteria	Gammaproteobacteria	Pseudomonadales	Pseudomonadaceae	Pseudomonas	Pseudomonas putida group
92	2	Bacteria	Cyanobacteria	Unclassified cyanobacteria	Synechococcales	Synechococcaceae	Synechococcus	Candidatus Synechococcus spongiarum
93	3	Bacteria	Proteobacteria	Alphaproteobacteria	Rhizobiales	Phyllobacteriaceae	Unknown
94	1	Bacteria	Proteobacteria	Gammaproteobacteria	Unknown
95	1	Bacteria	Proteobacteria	Alphaproteobacteria	Pelagibacterales	Pelagibacteraceae	Unknown
98	4	Bacteria	Cyanobacteria	Unclassified cyanobacteria	Synechococcales	Synechococcaceae	Synechococcus	Unknown
105	5	Bacteria	Cyanobacteria	Unclassified cyanobacteria	Synechococcales	Synechococcaceae	Synechococcus	Unknown
112	1	Bacteria	Proteobacteria	Gammaproteobacteria	Pseudomonadales	Pseudomonadaceae	Pseudomonas	Pseudomonas syringae group
116	2	Bacteria	Cyanobacteria	Unclassified cyanobacteria	Synechococcales	Synechococcaceae	Synechococcus	Unknown
118	1	Bacteria	Proteobacteria	Gammaproteobacteria	Alteromonadales	Pseudoalteromonadaceae	Pseudoalteromonas	Unknown
120	3	Bacteria	Proteobacteria	Alphaproteobacteria	Rhizobiales	Phyllobacteriaceae	Mesorhizobium	Unknown
121	2	Bacteria	Proteobacteria	Alphaproteobacteria	Rhizobiales	Hyphomicrobiaceae	Devosia	Unknown
125	1	Bacteria	Proteobacteria	Alphaproteobacteria	Rhizobiales	Hyphomicrobiaceae	Unknown
126	1	Bacteria	Proteobacteria	Alphaproteobacteria	Sphingomonadales	Sphingomonadaceae	Sphingopyxis	Unknown
128	15	Bacteria	Cyanobacteria	Unclassified cyanobacteria	Synechococcales	Synechococcaceae	Synechococcus	Unknown
129	1	Bacteria	Proteobacteria	Gammaproteobacteria	Legionellales	Legionellaceae	Legionella	Unknown
134	2	Bacteria	Cyanobacteria	Unclassified cyanobacteria	Synechococcales	Unknown
135	1	Bacteria	Proteobacteria	Gammaproteobacteria	Pseudomonadales	Moraxellaceae	Acinetobacter	Acinetobacter calcoaceticus/baumannii complex
142	3	Bacteria	Proteobacteria	Alphaproteobacteria	Rhizobiales	Phyllobacteriaceae	Mesorhizobium	Unknown
143	1	Bacteria	Cyanobacteria	Unclassified cyanobacteria	Synechococcales	Synechococcaceae	Synechococcus	Unknown
144	1	Bacteria	Proteobacteria	Alphaproteobacteria	Unknown
150	2	Bacteria	Proteobacteria	Gammaproteobacteria	Vibrionales	Vibrionaceae	Vibrio
152	1	Bacteria	Proteobacteria	Gammaproteobacteria	Legionellales	Legionellaceae	Legionella	Unknown
153	1	Bacteria	Chlorobi	Chlorobia	Chlorobiales	Chlorobiaceae	Unknown
155	1	Bacteria	Proteobacteria	Alphaproteobacteria	Rhizobiales	Unknown

## Sheet: 8N2SET11_tax
N (protein group)	Peptides(95%)	Domaine	Phylum	Class	Order	Family	Genus	Species
2	32	Bacteria	Cyanobacteria	Unclassified cyanobacteria	Synechococcales	Synechococcaceae	Synechococcus
3	29	Bacteria	Cyanobacteria	Unclassified cyanobacteria	Synechococcales	Synechococcaceae	Synechococcus
4	15	Bacteria	Cyanobacteria	Unclassified cyanobacteria	Synechococcales	Synechococcaceae	Synechococcus
5	20	Bacteria	Cyanobacteria	Unclassified cyanobacteria	Synechococcales	Synechococcaceae	Synechococcus
6	10	Bacteria	Proteobacteria	Alphaproteobacteria	Rhizobiales	Phyllobacteriaceae	Mesorhizobium	Mesorhizobium sp. LNHC229A00
7	22	Bacteria	Cyanobacteria	Unclassified cyanobacteria	Synechococcales	Synechococcaceae	Synechococcus	Synechococcus sp. BL107
8	13	Bacteria	Cyanobacteria	Unclassified cyanobacteria	Synechococcales	Synechococcaceae	Synechococcus
9	14	Bacteria	Cyanobacteria	Unknown
12	10	Bacteria	Cyanobacteria	Unclassified cyanobacteria	Synechococcales	Synechococcaceae	Synechococcus
13	7	Bacteria	Cyanobacteria	Unclassified cyanobacteria	Synechococcales	Synechococcaceae	Synechococcus
14	11	Bacteria	Cyanobacteria	Unknown
15	7	Bacteria	Proteobacteria	Gammaproteobacteria	Unknown
16	5	Bacteria	Cyanobacteria	Unknown
17	23	Bacteria	Cyanobacteria	Unclassified cyanobacteria	Synechococcales	Synechococcaceae	Synechococcus
18	8	Bacteria	Cyanobacteria	Unclassified cyanobacteria	Synechococcales	Unknown
19	9	Bacteria	Cyanobacteria	Unclassified cyanobacteria	Synechococcales	Synechococcaceae	Synechococcus
20	8	Bacteria	Proteobacteria	Alphaproteobacteria	Unknown
21	44	Bacteria	Cyanobacteria	Unclassified cyanobacteria	Synechococcales	Synechococcaceae	Synechococcus
22	5	Bacteria	Cyanobacteria	Unclassified cyanobacteria	Synechococcales	Synechococcaceae	Synechococcus
23	8	Bacteria	Proteobacteria	Alphaproteobacteria	Unknown
24	5	Bacteria	Cyanobacteria	Unclassified cyanobacteria	Synechococcales	Synechococcaceae	Synechococcus
25	4	Bacteria	Cyanobacteria	Unclassified cyanobacteria	Synechococcales	Unknown
26	4	Bacteria	Proteobacteria	Gammaproteobacteria	Unknown
27	9	Bacteria	Cyanobacteria	Unclassified cyanobacteria	Synechococcales	Synechococcaceae	Synechococcus
28	4	Bacteria	Bacteroidetes	Flavobacteriia	Flavobacteriales	Flavobacteriaceae	Unknown
29	4	Bacteria	Unknown
30	5	Bacteria	Cyanobacteria	Unclassified cyanobacteria	Synechococcales	Synechococcaceae	Synechococcus
31	9	Bacteria	Bacteroidetes	Bacteroidia	Bacteroidales	Bacteroidaceae	Bacteroides
32	6	Bacteria	Cyanobacteria	Unknown
33	3	Bacteria	Cyanobacteria	Unclassified cyanobacteria	Synechococcales	Synechococcaceae	Synechococcus
34	3	Bacteria	Cyanobacteria	Unclassified cyanobacteria	Synechococcales	Unknown
35	4	Bacteria	Verrucomicrobia	Opitutae	Puniceicoccales	Puniceicoccaceae	Unknown
36	11	Bacteria	Cyanobacteria	Unclassified cyanobacteria	Synechococcales	Synechococcaceae	Synechococcus
37	5	Bacteria	Proteobacteria	Deltaproteobacteria	Syntrophobacterales	Syntrophobacteraceae	Desulfacinum
38	3	Bacteria	Unknown
39	5	Bacteria	Cyanobacteria	Unclassified cyanobacteria	Synechococcales	Synechococcaceae	Synechococcus
40	5	Bacteria	Cyanobacteria	Unclassified cyanobacteria	Synechococcales	Synechococcaceae	Synechococcus
41	3	Bacteria	Proteobacteria	Oligoflexia	Bdellovibrionales	Bdellovibrionaceae	Bdellovibrio	Bdellovibrio exovorus
42	3	Bacteria	Proteobacteria	Alphaproteobacteria	Rhodobacterales	Rhodobacteraceae	Unknown
43	2	Bacteria	Proteobacteria	Alphaproteobacteria	Rhodobacterales	Rhodobacteraceae	Unknown	Rhodobacteraceae bacterium SB2
44	3	Bacteria	Proteobacteria	Alphaproteobacteria	Rhodobacterales	Rhodobacteraceae	Unknown	Rhodobacteraceae bacterium SB2
45	2	Bacteria	Proteobacteria	Alphaproteobacteria	Sphingomonadales	Sphingomonadaceae	Sphingopyxis
46	13	Bacteria	Cyanobacteria	Unclassified cyanobacteria	Synechococcales	Synechococcaceae	Synechococcus
49	2	Bacteria	Unknown
50	3	Bacteria	Proteobacteria	Alphaproteobacteria	Unknown
51	3	Bacteria	Unknown
53	2	Bacteria	Proteobacteria	Alphaproteobacteria	Rhodobacterales	Rhodobacteraceae	Jannaschia
54	2	Bacteria	Cyanobacteria	Unknown
55	2	Bacteria	Cyanobacteria	Unclassified cyanobacteria	Synechococcales	Synechococcaceae	Synechococcus
56	2	Bacteria	Proteobacteria	Gammaproteobacteria	Unknown
57	2	Bacteria	Proteobacteria	Unknown
58	2	Bacteria	Cyanobacteria	Unclassified cyanobacteria	Synechococcales	Unknown
60	3	Bacteria	Cyanobacteria	Unclassified cyanobacteria	Synechococcales	Synechococcaceae	Synechococcus	Candidatus Synechococcus spongiarum
61	4	Bacteria	Cyanobacteria	Unclassified cyanobacteria	Synechococcales	Synechococcaceae	Synechococcus	Synechococcus sp. WH 8016
62	2	Bacteria	Proteobacteria	Alphaproteobacteria	Rhodobacterales	Rhodobacteraceae	Unknown
63	2	Bacteria	Proteobacteria	Alphaproteobacteria	Rhodobacterales	Rhodobacteraceae	Sulfitobacter
64	2	Bacteria	Cyanobacteria	Unclassified cyanobacteria	Synechococcales	Synechococcaceae	Synechococcus
65	2	Bacteria	Cyanobacteria	Unclassified cyanobacteria	Synechococcales	Unknown
67	4	Bacteria	Proteobacteria	Alphaproteobacteria	Sphingomonadales	Erythrobacteraceae	Altererythrobacter	Altererythrobacter atlanticus
68	2	Bacteria	Proteobacteria	Alphaproteobacteria	Rhodobacterales	Rhodobacteraceae	Unknown
69	6	Bacteria	Cyanobacteria	Unclassified cyanobacteria	Synechococcales	Synechococcaceae	Synechococcus
70	1	Bacteria	Proteobacteria	Alphaproteobacteria	Rhodobacterales	Rhodobacteraceae	Unknown	Rhodobacteraceae bacterium SB2
71	7	Bacteria	Proteobacteria	Gammaproteobacteria	Cellvibrionales	Cellvibrionaceae	Unknown
72	5	Bacteria	Cyanobacteria	Unclassified cyanobacteria	Synechococcales	Unknown
73	1	Bacteria	Proteobacteria	Alphaproteobacteria	Unknown
74	23	Bacteria	Cyanobacteria	Unclassified cyanobacteria	Synechococcales	Synechococcaceae	Synechococcus
76	8	Bacteria	Proteobacteria	Alphaproteobacteria	Rhodobacterales	Unknown
77	1	Bacteria	Proteobacteria	Gammaproteobacteria	Unknown
79	18	Bacteria	Cyanobacteria	Unclassified cyanobacteria	Synechococcales	Synechococcaceae	Synechococcus
80	6	Bacteria	Proteobacteria	Alphaproteobacteria	Rhodobacterales	Rhodobacteraceae	Unknown
81	3	Bacteria	Proteobacteria	Alphaproteobacteria	Sphingomonadales	Unknown
83	2	Bacteria	Proteobacteria	Gammaproteobacteria	Unknown
84	9	Bacteria	Proteobacteria	Alphaproteobacteria	Unknown
85	2	Bacteria	Proteobacteria	Alphaproteobacteria	Rhodobacterales	Rhodobacteraceae	Unknown
86	3	Bacteria	Cyanobacteria	Unclassified cyanobacteria	Synechococcales	Synechococcaceae	Synechococcus	Synechococcus sp. PCC 7335
87	1	Bacteria	Unknown
88	4	Bacteria	Bacteroidetes	Bacteroidia	Bacteroidales	Bacteroidaceae	Bacteroides
89	1	Bacteria	Firmicutes	Clostridia	Clostridiales	Ruminococcaceae	Faecalibacterium	Faecalibacterium prausnitzii
90	2	Bacteria	Proteobacteria	Gammaproteobacteria	Oceanospirillales	Halomonadaceae	Halomonas
91	1	Bacteria	Proteobacteria	Alphaproteobacteria	Rhodobacterales	Hyphomonadaceae	Hyphomonas	Hyphomonas sp. TMED17
92	1	Bacteria	Cyanobacteria	Unclassified cyanobacteria	Synechococcales	Unknown
93	8	Bacteria	Cyanobacteria	Unclassified cyanobacteria	Synechococcales	Synechococcaceae	Unknown
94	9	Bacteria	Cyanobacteria	Unclassified cyanobacteria	Synechococcales	Synechococcaceae	Synechococcus
95	1	Bacteria	Proteobacteria	Alphaproteobacteria	Rhodobacterales	Rhodobacteraceae	Unknown
96	1	Bacteria	Cyanobacteria	Unclassified cyanobacteria	Synechococcales	Synechococcaceae	Synechococcus
97	3	Bacteria	Proteobacteria	Alphaproteobacteria	Sphingomonadales	Erythrobacteraceae	Erythrobacter
98	1	Bacteria	Cyanobacteria	Unclassified cyanobacteria	Synechococcales	Synechococcaceae	Synechococcus
99	3	Bacteria	Proteobacteria	Gammaproteobacteria	Cellvibrionales	Unknown
100	4	Bacteria	Proteobacteria	Gammaproteobacteria	Cellvibrionales	Unknown
101	2	Bacteria	Proteobacteria	Alphaproteobacteria	Pelagibacterales	Pelagibacteraceae	Candidatus Pelagibacter
102	3	Bacteria	Proteobacteria	Gammaproteobacteria	Unknown
104	1	Bacteria	Cyanobacteria	Unclassified cyanobacteria	Synechococcales	Synechococcaceae	Synechococcus
106	1	Bacteria	Proteobacteria	Alphaproteobacteria	Unknown
108	1	Bacteria	Proteobacteria	Gammaproteobacteria	Oceanospirillales	Unknown
109	10	Bacteria	Proteobacteria	Alphaproteobacteria	Rhizobiales	Phyllobacteriaceae	Unknown
110	8	Bacteria	Cyanobacteria	Unclassified cyanobacteria	Synechococcales	Synechococcaceae	Synechococcus
111	5	Bacteria	Cyanobacteria	Unclassified cyanobacteria	Synechococcales	Synechococcaceae	Synechococcus
112	5	Bacteria	Cyanobacteria	Unclassified cyanobacteria	Synechococcales	Unknown
113	9	Bacteria	Cyanobacteria	Unclassified cyanobacteria	Synechococcales	Synechococcaceae	Synechococcus
114	3	Bacteria	Proteobacteria	Alphaproteobacteria	Rhodobacterales	Rhodobacteraceae	Unknown
115	5	Bacteria	Cyanobacteria	Unclassified cyanobacteria	Synechococcales	Synechococcaceae	Synechococcus
116	4	Bacteria	Cyanobacteria	Unclassified cyanobacteria	Synechococcales	Synechococcaceae	Synechococcus
117	5	Bacteria	Cyanobacteria	Unclassified cyanobacteria	Synechococcales	Synechococcaceae	Synechococcus
118	2	Bacteria	Proteobacteria	Gammaproteobacteria	Cellvibrionales	Halieaceae	Pseudohaliea	Pseudohaliea rubra
119	2	Bacteria	Proteobacteria	Alphaproteobacteria	Sphingomonadales	Sphingomonadaceae	Sphingomonas
120	2	Bacteria	Chlorobi	Chlorobia	Chlorobiales	Chlorobiaceae	Chlorobium
121	2	Bacteria	Bacteroidetes	Flavobacteriia	Flavobacteriales	Flavobacteriaceae	Flavobacterium	Flavobacterium columnare
122	5	Bacteria	Proteobacteria	Alphaproteobacteria	Pelagibacterales	Pelagibacteraceae	Unknown
123	2	Bacteria	Planctomycetes	Planctomycetia	Planctomycetales	Planctomycetaceae	Rhodopirellula	Rhodopirellula sp. SM50
124	2	Bacteria	Proteobacteria	Gammaproteobacteria	Pseudomonadales	Pseudomonadaceae	Pseudomonas
125	2	Bacteria	Proteobacteria	Alphaproteobacteria	Rhodobacterales	Rhodobacteraceae	Unknown
126	2	Bacteria	Bacteroidetes	Flavobacteriia	Flavobacteriales	Flavobacteriaceae	Flavobacterium	Flavobacterium terrae
127	2	Bacteria	Cyanobacteria	Unclassified cyanobacteria	Synechococcales	Synechococcaceae	Unknown
128	2	Bacteria	Unknown
129	1	Bacteria	Proteobacteria	Gammaproteobacteria	Unknown
130	1	Bacteria	Firmicutes	Clostridia	Clostridiales	Ruminococcaceae	Unknown
131	1	Bacteria	Proteobacteria	Alphaproteobacteria	Unknown
132	1	Bacteria	Bacteroidetes	Flavobacteriia	Flavobacteriales	Flavobacteriaceae	Unknown
133	1	Bacteria	Cyanobacteria	Unclassified cyanobacteria	Synechococcales	Synechococcaceae	Synechococcus
134	1	Bacteria	Proteobacteria	Unknown
136	1	Bacteria	Proteobacteria	Alphaproteobacteria	Rhodobacterales	Rhodobacteraceae	Rhodovulum	Rhodovulum sp. P5
137	2	Bacteria	Proteobacteria	Oligoflexia	Bacteriovoracales	Halobacteriovoraceae	Halobacteriovorax	Halobacteriovorax sp. JY17
138	1	Bacteria	Cyanobacteria	Unclassified cyanobacteria	Synechococcales	Prochloraceae	Prochlorococcus	Prochlorococcus marinus
139	1	Bacteria	Proteobacteria	Alphaproteobacteria	Rhodobacterales	Rhodobacteraceae	Paracoccus
140	1	Bacteria	Proteobacteria	Alphaproteobacteria	Rhodobacterales	Hyphomonadaceae	Maricaulis	Maricaulis salignorans
142	1	Bacteria	Bacteroidetes	Unknown
143	1	Bacteria	Cyanobacteria	Unclassified cyanobacteria	Synechococcales	Synechococcaceae	Synechococcus
144	1	Bacteria	Proteobacteria	Gammaproteobacteria	Cellvibrionales	Halieaceae	Unknown
145	2	Bacteria	Proteobacteria	Alphaproteobacteria	Rhodobacterales	Rhodobacteraceae	Unknown	Rhodobacteraceae bacterium SB2
146	1	Bacteria	Unknown
147	1	Bacteria	Cyanobacteria	Unclassified cyanobacteria	Synechococcales	Synechococcaceae	Synechococcus
148	1	Bacteria	Cyanobacteria	Unclassified cyanobacteria	Synechococcales	Synechococcaceae	Synechococcus
150	1	Bacteria	Proteobacteria	Alphaproteobacteria	Rhodobacterales	Rhodobacteraceae	Unknown
151	1	Bacteria	Proteobacteria	Unknown
152	1	Bacteria	Cyanobacteria	Unclassified cyanobacteria	Synechococcales	Synechococcaceae	Synechococcus
154	1	Bacteria	Proteobacteria	Gammaproteobacteria	Cellvibrionales	Unknown
155	1	Bacteria	Proteobacteria	Alphaproteobacteria	Unknown
156	1	Bacteria	Unknown
157	1	Bacteria	Cyanobacteria	Unclassified cyanobacteria	Synechococcales	Unknown
159	4	Bacteria	Unknown
160	1	Bacteria	Proteobacteria	Alphaproteobacteria	Unknown
161	3	Bacteria	Bacteroidetes	Bacteroidia	Bacteroidales	Bacteroidaceae	Bacteroides	Bacteroides cellulosilyticus
162	1	Bacteria	Proteobacteria	Gammaproteobacteria	Unknown
163	1	Bacteria	Proteobacteria	Alphaproteobacteria	Pelagibacterales	Pelagibacteraceae	Unknown	alpha proteobacterium HIMB59
164	1	Bacteria	Proteobacteria	Alphaproteobacteria	Rhodobacterales	Rhodobacteraceae	Roseivivax	Roseivivax jejudonensis
165	5	Bacteria	Proteobacteria	Gammaproteobacteria	Alteromonadales	Pseudoalteromonadaceae	Pseudoalteromonas
166	1	Bacteria	Proteobacteria	Gammaproteobacteria	Cellvibrionales	Unknown
167	9	Bacteria	Proteobacteria	Gammaproteobacteria	Alteromonadales	Alteromonadaceae	Alteromonas
168	1	Bacteria	Proteobacteria	Alphaproteobacteria	Rhodobacterales	Rhodobacteraceae	Unknown	Rhodobacteraceae bacterium SB2
169	1	Bacteria	Proteobacteria	Gammaproteobacteria	Unknown
170	1	Bacteria	Proteobacteria	Alphaproteobacteria	Rhodobacterales	Rhodobacteraceae	Unknown
171	1	Bacteria	Balneolaeota	Balneolia	Balneolales	Balneolaceae	Unknown
172	1	Bacteria	Cyanobacteria	Unclassified cyanobacteria	Synechococcales	Synechococcaceae	Synechococcus
174	1	Bacteria	Cyanobacteria	Unclassified cyanobacteria	Synechococcales	Synechococcaceae	Synechococcus	Synechococcus sp. KORDI-49
175	26	Bacteria	Cyanobacteria	Unclassified cyanobacteria	Synechococcales	Synechococcaceae	Synechococcus
176	1	Bacteria	Proteobacteria	Gammaproteobacteria	Unknown
177	1	Bacteria	Cyanobacteria	Unclassified cyanobacteria	Synechococcales	Synechococcaceae	Synechococcus
178	6	Bacteria	Cyanobacteria	Unclassified cyanobacteria	Synechococcales	Unknown
179	4	Bacteria	Proteobacteria	Gammaproteobacteria	Alteromonadales	Shewanellaceae	Shewanella
181	1	Bacteria	Cyanobacteria	Unclassified cyanobacteria	Synechococcales	Synechococcaceae	Synechococcus
182	1	Bacteria	Proteobacteria	Alphaproteobacteria	Rhodobacterales	Rhodobacteraceae	Unknown
183	1	Bacteria	Proteobacteria	Gammaproteobacteria	Unknown
184	1	Bacteria	Proteobacteria	Alphaproteobacteria	Unknown
185	1	Bacteria	Proteobacteria	Gammaproteobacteria	Unknown
186	5	Bacteria	Unknown
187	1	Bacteria	Cyanobacteria	Unclassified cyanobacteria	Synechococcales	Synechococcaceae	Synechococcus
188	1	Bacteria	Cyanobacteria	Unclassified cyanobacteria	Synechococcales	Synechococcaceae	Synechococcus
193	3	Bacteria	Proteobacteria	Gammaproteobacteria	Unknown
195	17	Bacteria	Cyanobacteria	Unclassified cyanobacteria	Synechococcales	Synechococcaceae	Synechococcus
197	2	Bacteria	Proteobacteria	Gammaproteobacteria	Unknown
198	2	Bacteria	Proteobacteria	Alphaproteobacteria	Sphingomonadales	Sphingomonadaceae	Sphingopyxis
200	5	Bacteria	Cyanobacteria	Unclassified cyanobacteria	Synechococcales	Synechococcaceae	Synechococcus	uncultured Synechococcus sp.
202	1	Bacteria	Actinobacteria	Actinobacteria	Corynebacteriales	Mycobacteriaceae	Unknown
206	1	Bacteria	Proteobacteria	Gammaproteobacteria	Unknown
208	1	Bacteria	Proteobacteria	Alphaproteobacteria	Sphingomonadales	Erythrobacteraceae	Unknown
209	1	Bacteria	Proteobacteria	Alphaproteobacteria	Unknown
210	1	Bacteria	Unknown
211	7	Bacteria	Proteobacteria	Alphaproteobacteria	Unknown
212	3	Bacteria	Proteobacteria	Alphaproteobacteria	Pelagibacterales	Pelagibacteraceae	Candidatus Pelagibacter	Candidatus Pelagibacter ubique
214	5	Bacteria	Proteobacteria	Gammaproteobacteria	Unknown
215	1	Bacteria	Proteobacteria	Gammaproteobacteria	Thiotrichales	Piscirickettsiaceae	Hydrogenovibrio
216	1	Bacteria	Planctomycetes	Planctomycetia	Planctomycetales	Planctomycetaceae	Blastopirellula	Blastopirellula marina
221	1	Bacteria	Proteobacteria	Gammaproteobacteria	Pseudomonadales	Pseudomonadaceae	Pseudomonas
222	3	Bacteria	Bacteroidetes	Saprospiria	Saprospirales	Lewinellaceae	Lewinella	Lewinella nigricans
223	1	Bacteria	Planctomycetes	Planctomycetia	Planctomycetales	Planctomycetaceae	Planctomyces	Planctomyces sp. SH-PL14
224	2	Bacteria	Cyanobacteria	Unclassified cyanobacteria	Synechococcales	Unknown
229	2	Bacteria	Proteobacteria	Gammaproteobacteria	Unknown
230	2	Bacteria	Proteobacteria	Gammaproteobacteria	Oceanospirillales	Halomonadaceae	Unknown
231	3	Bacteria	Bacteroidetes	Flavobacteriia	Unknown
232	1	Bacteria	Proteobacteria	Alphaproteobacteria	Pelagibacterales	Pelagibacteraceae	Unknown

## Sheet: 8NSET19_tax
N (protein group)	Peptides(95%)	Domaine	Phylum	Class	Order	Family	Genus	Species
2	17	Bacteria	Cyanobacteria	Unclassified cyanobacteria	Synechococcales	Synechococcaceae	Synechococcus	Unknown
3	15	Bacteria	Cyanobacteria	Unclassified cyanobacteria	Synechococcales	Synechococcaceae	Synechococcus	Unknown
4	16	Bacteria	Cyanobacteria	Unclassified cyanobacteria	Synechococcales	Synechococcaceae	Synechococcus	Unknown
6	7	Bacteria	Proteobacteria	Alphaproteobacteria	Rhizobiales	Phyllobacteriaceae	Mesorhizobium	Mesorhizobium sp. LNHC229A00
7	9	Bacteria	Proteobacteria	Alphaproteobacteria	Pelagibacterales	Pelagibacteraceae	Unknown
8	12	Bacteria	Cyanobacteria	Unclassified cyanobacteria	Synechococcales	Synechococcaceae	Synechococcus	Unknown
9	5	Bacteria	Proteobacteria	Gammaproteobacteria	Unknown
11	11	Bacteria	Cyanobacteria	Unclassified cyanobacteria	Synechococcales	Synechococcaceae	Synechococcus	Unknown
12	8	Bacteria	Cyanobacteria	Unclassified cyanobacteria	Synechococcales	Synechococcaceae	Synechococcus	Unknown
13	6	Bacteria	Cyanobacteria	Unclassified cyanobacteria	Synechococcales	Synechococcaceae	Synechococcus	Unknown
14	5	Bacteria	Cyanobacteria	Unclassified cyanobacteria	Synechococcales	Unknown
15	4	Bacteria	Cyanobacteria	Unclassified cyanobacteria	Synechococcales	Unknown
16	10	Bacteria	Cyanobacteria	Unclassified cyanobacteria	Synechococcales	Synechococcaceae	Synechococcus	Unknown
17	10	Bacteria	Cyanobacteria	Unclassified cyanobacteria	Synechococcales	Synechococcaceae	Synechococcus	Unknown
18	8	Bacteria	Proteobacteria	Alphaproteobacteria	Unknown
20	8	Bacteria	Bacteroidetes	Bacteroidia	Bacteroidales	Bacteroidaceae	Bacteroides	Unknown
21	8	Bacteria	Cyanobacteria	Unclassified cyanobacteria	Synechococcales	Synechococcaceae	Synechococcus	Unknown
22	3	Bacteria	Proteobacteria	Betaproteobacteria	Burkholderiales	Comamonadaceae	Unknown
23	5	Bacteria	Bacteroidetes	Flavobacteriia	Flavobacteriales	Flavobacteriaceae	Flavobacterium	Unknown
24	4	Bacteria	Proteobacteria	Gammaproteobacteria	Unknown
26	4	Bacteria	Cyanobacteria	Unclassified cyanobacteria	Synechococcales	Synechococcaceae	Synechococcus	Unknown
28	2	Bacteria	Proteobacteria	Unknown
29	4	Bacteria	Cyanobacteria	Unclassified cyanobacteria	Synechococcales	Synechococcaceae	Synechococcus	Unknown
30	3	Bacteria	Proteobacteria	Alphaproteobacteria	Rhodobacterales	Rhodobacteraceae	Unknown
31	2	Bacteria	Cyanobacteria	Unknown
32	4	Bacteria	Cyanobacteria	Unclassified cyanobacteria	Synechococcales	Synechococcaceae	Synechococcus	Synechococcus sp. WH 8016
33	3	Bacteria	Proteobacteria	Alphaproteobacteria	Rhodobacterales	Rhodobacteraceae	Unknown	Rhodobacteraceae bacterium SB2
34	2	Bacteria	Proteobacteria	Deltaproteobacteria	Syntrophobacterales	Syntrophobacteraceae	Desulfacinum	Unknown
35	2	Bacteria	Cyanobacteria	Unclassified cyanobacteria	Synechococcales	Synechococcaceae	Synechococcus	Unknown
38	6	Bacteria	Cyanobacteria	Unclassified cyanobacteria	Synechococcales	Synechococcaceae	Synechococcus	Unknown
39	3	Bacteria	Cyanobacteria	Unclassified cyanobacteria	Synechococcales	Synechococcaceae	Synechococcus	Unknown
40	3	Bacteria	Unknown
41	16	Bacteria	Cyanobacteria	Unclassified cyanobacteria	Synechococcales	Synechococcaceae	Synechococcus	Unknown
42	5	Bacteria	Cyanobacteria	Unclassified cyanobacteria	Synechococcales	Synechococcaceae	Synechococcus	uncultured Synechococcus sp.
43	2	Bacteria	Unknown
44	4	Bacteria	Cyanobacteria	Unknown
45	3	Bacteria	Proteobacteria	Alphaproteobacteria	Rhodobacterales	Rhodobacteraceae	Unknown
46	2	Bacteria	Cyanobacteria	Unclassified cyanobacteria	Synechococcales	Synechococcaceae	Synechococcus	Unknown
47	2	Bacteria	Cyanobacteria	Unclassified cyanobacteria	Synechococcales	Synechococcaceae	Synechococcus	Synechococcus sp. KORDI-49
48	2	Bacteria	Cyanobacteria	Unclassified cyanobacteria	Synechococcales	Synechococcaceae	Synechococcus	Unknown
49	3	Bacteria	Proteobacteria	Gammaproteobacteria	Unknown
50	2	Bacteria	Proteobacteria	Alphaproteobacteria	Pelagibacterales	Unknown
51	2	Bacteria	Proteobacteria	Gammaproteobacteria	Unknown
52	2	Bacteria	Proteobacteria	Alphaproteobacteria	Rhodobacterales	Rhodobacteraceae	Unknown
54	2	Bacteria	Cyanobacteria	Unclassified cyanobacteria	Synechococcales	Synechococcaceae	Synechococcus	Unknown
56	2	Bacteria	Proteobacteria	Alphaproteobacteria	Rhodobacterales	Rhodobacteraceae	Unknown
57	10	Bacteria	Cyanobacteria	Unclassified cyanobacteria	Synechococcales	Synechococcaceae	Synechococcus	Synechococcus sp. BL107
58	2	Bacteria	Unknown
59	4	Bacteria	Unknown
60	2	Bacteria	Cyanobacteria	Unclassified cyanobacteria	Synechococcales	Unknown
62	2	Bacteria	Cyanobacteria	Unclassified cyanobacteria	Synechococcales	Synechococcaceae	Synechococcus	Unknown
63	1	Bacteria	Proteobacteria	Alphaproteobacteria	Rhodobacterales	Rhodobacteraceae	Roseivivax	Unknown
64	6	Bacteria	Proteobacteria	Alphaproteobacteria	Unknown
65	1	Bacteria	Proteobacteria	Alphaproteobacteria	Rhodobacterales	Rhodobacteraceae	Unknown
66	11	Bacteria	Cyanobacteria	Unclassified cyanobacteria	Synechococcales	Synechococcaceae	Synechococcus	Unknown
67	3	Bacteria	Cyanobacteria	Unclassified cyanobacteria	Synechococcales	Unknown
68	1	Bacteria	Proteobacteria	Alphaproteobacteria	Rhodobacterales	Rhodobacteraceae	Unknown
69	2	Bacteria	Proteobacteria	Gammaproteobacteria	Thiotrichales	Piscirickettsiaceae	Hydrogenovibrio	Unknown
70	1	Bacteria	Proteobacteria	Alphaproteobacteria	Sphingomonadales	Erythrobacteraceae	Altererythrobacter	Altererythrobacter atlanticus
71	1	Bacteria	Unknown
72	2	Bacteria	Cyanobacteria	Unclassified cyanobacteria	Synechococcales	Synechococcaceae	Unknown
73	4	Bacteria	Bacteroidetes	Bacteroidia	Bacteroidales	Bacteroidaceae	Bacteroides	Unknown
74	1	Bacteria	Proteobacteria	Alphaproteobacteria	Rhodobacterales	Rhodobacteraceae	Sulfitobacter	Unknown
75	1	Bacteria	Proteobacteria	Alphaproteobacteria	Rhodobacterales	Rhodobacteraceae	Unknown
76	1	Bacteria	Proteobacteria	Gammaproteobacteria	Unknown
77	3	Bacteria	Proteobacteria	Gammaproteobacteria	Cellvibrionales	Unknown
78	3	Bacteria	Unknown
79	1	Bacteria	Proteobacteria	Alphaproteobacteria	Rhodobacterales	Rhodobacteraceae	Unknown
80	7	Bacteria	Proteobacteria	Alphaproteobacteria	Rhizobiales	Phyllobacteriaceae	Mesorhizobium	Unknown
81	6	Bacteria	Cyanobacteria	Unclassified cyanobacteria	Synechococcales	Synechococcaceae	Synechococcus	Unknown
82	4	Bacteria	Cyanobacteria	Unclassified cyanobacteria	Synechococcales	Synechococcaceae	Synechococcus	Unknown
83	3	Bacteria	Proteobacteria	Gammaproteobacteria	Alteromonadales	Shewanellaceae	Shewanella	Unknown
84	3	Bacteria	Cyanobacteria	Unclassified cyanobacteria	Synechococcales	Synechococcaceae	Synechococcus	Unknown
85	5	Bacteria	Cyanobacteria	Unknown
86	2	Bacteria	Proteobacteria	Gammaproteobacteria	Vibrionales	Vibrionaceae	Photobacterium	Unknown
87	2	Bacteria	Proteobacteria	Alphaproteobacteria	Rhizobiales	Phyllobacteriaceae	Mesorhizobium	Unknown
88	5	Bacteria	Proteobacteria	Gammaproteobacteria	Unknown
89	2	Bacteria	Proteobacteria	Gammaproteobacteria	Oceanospirillales	Halomonadaceae	Halomonas	Unknown
90	3	Bacteria	Cyanobacteria	Unclassified cyanobacteria	Synechococcales	Synechococcaceae	Synechococcus	Unknown
91	2	Bacteria	Proteobacteria	Alphaproteobacteria	Rhodobacterales	Rhodobacteraceae	Unknown
92	2	Bacteria	Proteobacteria	Alphaproteobacteria	Sphingomonadales	Sphingomonadaceae	Sphingomonas	Unknown
94	1	Bacteria	Cyanobacteria	Unclassified cyanobacteria	Synechococcales	Prochloraceae	Prochlorococcus	Prochlorococcus marinus
95	1	Bacteria	Proteobacteria	Alphaproteobacteria	Sphingomonadales	Unknown
96	1	Bacteria	Proteobacteria	Deltaproteobacteria	Myxococcales	Kofleriaceae	Haliangium	Haliangium ochraceum
97	1	Bacteria	Proteobacteria	Alphaproteobacteria	Unknown			SAR116 cluster bacterium MED-G05
98	1	Bacteria	Proteobacteria	Unknown
99	1	Bacteria	Proteobacteria	Alphaproteobacteria	Rhodobacterales	Rhodobacteraceae	Roseivivax	Roseivivax jejudonensis
100	1	Bacteria	Cyanobacteria	Unclassified cyanobacteria	Synechococcales	Synechococcaceae	Synechococcus	Unknown
101	1	Bacteria	Proteobacteria	Alphaproteobacteria	Rhodobacterales	Rhodobacteraceae	Unknown
102	1	Bacteria	Proteobacteria	Alphaproteobacteria	Rhodobacterales	Rhodobacteraceae	Sulfitobacter	Sulfitobacter brevis
103	1	Bacteria	Proteobacteria	Alphaproteobacteria	Rhodobacterales	Rhodobacteraceae	Jannaschia	Unknown
104	1	Bacteria	Actinobacteria	Actinobacteria	Corynebacteriales	Mycobacteriaceae	Mycobacterium	Mycobacterium sp. 1245111.1
105	1	Bacteria	Cyanobacteria	Unknown
106	1	Bacteria	Proteobacteria	Oligoflexia	Bacteriovoracales	Halobacteriovoraceae	Halobacteriovorax	Halobacteriovorax sp. JY17
107	1	Bacteria	Proteobacteria	Alphaproteobacteria	Unknown			Alphaproteobacteria bacterium TMED89
110	1	Bacteria	Proteobacteria	Gammaproteobacteria	Unknown
112	1	Bacteria	Balneolaeota	Balneolia	Balneolales	Balneolaceae	Unknown
113	1	Bacteria	Unknown
114	1	Bacteria	Proteobacteria	Alphaproteobacteria	Rhodobacterales	Rhodobacteraceae	Unknown	Rhodobacteraceae bacterium SB2
116	1	Bacteria	Bacteroidetes	Unknown
117	1	Bacteria	Proteobacteria	Alphaproteobacteria	Unknown
118	1	Bacteria	Bacteroidetes	Unknown
119	1	Bacteria	Unknown
120	1	Bacteria	Cyanobacteria	Unclassified cyanobacteria	Synechococcales	Unknown
121	1	Bacteria	Bacteroidetes	Unknown
122	3	Bacteria	Proteobacteria	Gammaproteobacteria	Cellvibrionales	Unknown		Cellvibrionales bacterium TMED21
123	1	Bacteria	Cyanobacteria	Unclassified cyanobacteria	Synechococcales	Synechococcaceae	Synechococcus	Unknown
126	1	Bacteria	Proteobacteria	Gammaproteobacteria	Unknown
129	1	Bacteria	Proteobacteria	Gammaproteobacteria	Cellvibrionales	Unknown		Cellvibrionales bacterium TMED122
130	1	Bacteria	Cyanobacteria	Unclassified cyanobacteria	Synechococcales	Synechococcaceae	Synechococcus	Unknown
131	1	Bacteria	Proteobacteria	Gammaproteobacteria	Unknown
132	1	Bacteria	Proteobacteria	Gammaproteobacteria	Unknown
133	1	Bacteria	Proteobacteria	Alphaproteobacteria	Unknown
134	1	Bacteria	Proteobacteria	Alphaproteobacteria	Rhodospirillales	Unknown
135	1	Bacteria	Cyanobacteria	Unclassified cyanobacteria	Synechococcales	Synechococcaceae	Synechococcus	Unknown
136	1	Bacteria	Proteobacteria	Alphaproteobacteria	Rhodobacterales	Rhodobacteraceae	Unknown
137	2	Bacteria	Unknown
138	1	Bacteria	Proteobacteria	Alphaproteobacteria	Unknown
139	2	Bacteria	Cyanobacteria	Unclassified cyanobacteria	Synechococcales	Synechococcaceae	Synechococcus	Candidatus Synechococcus spongiarum
140	2	Bacteria	Proteobacteria	Alphaproteobacteria	Rhodobacterales	Rhodobacteraceae	Unknown	Rhodobacteraceae bacterium SB2
141	1	Bacteria	Proteobacteria	Alphaproteobacteria	Pelagibacterales	Pelagibacteraceae	Candidatus Pelagibacter	Unknown
143	2	Bacteria	Proteobacteria	Gammaproteobacteria	Pseudomonadales	Pseudomonadaceae	Pseudomonas	Unknown
144	2	Bacteria	Planctomycetes	Planctomycetia	Planctomycetales	Planctomycetaceae	Unknown	Planctomycetaceae bacterium TMED138
145	3	Bacteria	Cyanobacteria	Unclassified cyanobacteria	Synechococcales	Synechococcaceae	Synechococcus	Unknown
146	1	Bacteria	Proteobacteria	Alphaproteobacteria	Unknown
147	2	Bacteria	Proteobacteria	Alphaproteobacteria	Sphingomonadales	Sphingomonadaceae	Sphingomonas	Unknown
148	1	Bacteria	Cyanobacteria	Unclassified cyanobacteria	Synechococcales	Synechococcaceae	Synechococcus	Unknown
149	4	Bacteria	Proteobacteria	Gammaproteobacteria	Alteromonadales	Shewanellaceae	Shewanella	Unknown
150	7	Bacteria	Proteobacteria	Alphaproteobacteria	Rhodobacterales	Rhodobacteraceae	Unknown
151	1	Bacteria	Bacteroidetes	Flavobacteriia	Flavobacteriales	Flavobacteriaceae	Unknown
152	1	Bacteria	Proteobacteria	Gammaproteobacteria	Oceanospirillales	Unknown		Oceanospirillales bacterium TMED91
153	2	Bacteria	Proteobacteria	Gammaproteobacteria	Unknown
154	1	Bacteria	Proteobacteria	Deltaproteobacteria	Desulfovibrionales	Desulfovibrionaceae	Desulfovibrio	Desulfovibrio desulfuricans
155	1	Bacteria	Proteobacteria	Gammaproteobacteria	Alteromonadales	Alteromonadaceae	Alteromonas	Unknown
156	1	Bacteria	Proteobacteria	Alphaproteobacteria	Rhodobacterales	Rhodobacteraceae	Unknown	Rhodobacteraceae bacterium SB2
157	2	Bacteria	Cyanobacteria	Unclassified cyanobacteria	Synechococcales	Synechococcaceae	Synechococcus	Unknown
158	1	Bacteria	Proteobacteria	Alphaproteobacteria	Sphingomonadales	Sphingomonadaceae	Sphingomonas	Sphingomonas sp. 397
160	6	Bacteria	Cyanobacteria	Unclassified cyanobacteria	Synechococcales	Unknown
161	1	Bacteria	Proteobacteria	Gammaproteobacteria	Unknown
165	2	Bacteria	Bacteroidetes	Bacteroidia	Bacteroidales	Bacteroidaceae	Bacteroides	Bacteroides cellulosilyticus
166	1	Bacteria	Cyanobacteria	Unclassified cyanobacteria	Synechococcales	Synechococcaceae	Synechococcus	Unknown
167	1	Bacteria	Proteobacteria	Alphaproteobacteria	Unknown
168	1	Bacteria	Cyanobacteria	Unclassified cyanobacteria	Synechococcales	Prochloraceae	Prochlorococcus	Unknown
170	1	Bacteria	Proteobacteria	Gammaproteobacteria	Pseudomonadales	Pseudomonadaceae	Pseudomonas	Unknown
171	1	Bacteria	Proteobacteria	Alphaproteobacteria	Pelagibacterales	Pelagibacteraceae	Unknown
174	2	Bacteria	Verrucomicrobia	Verrucomicrobiae	Verrucomicrobiales	Verrucomicrobiaceae	Unknown
176	6	Bacteria	Proteobacteria	Alphaproteobacteria	Rhodobacterales	Hyphomonadaceae	Hyphomonas	Unknown
177	5	Bacteria	Proteobacteria	Unknown
178	1	Bacteria	Proteobacteria	Alphaproteobacteria	Rhodobacterales	Rhodobacteraceae	Unknown
180	1	Bacteria	Cyanobacteria	Unknown
