# Supplementary material for: Diel Protein Regulation of Marine Picoplanktonic Communities Assessed by Metaproteomics
Source: Microorganisms. 2021 Dec 18;9(12):2621. doi: 10.3390/microorganisms9122621 (PMC8707726; doi:10.3390/microorganisms9122621)
Supplement: Supplementary file 1 [file microorganisms-09-02621-s001.zip › File S4. Functional_annotations_mPiesv09.xlsx]

## Sheet: 2J2SET13_func
N (protein group)	Peptides(95%)	Function
1	20	60 kDa chaperonin
3	22	60 kDa chaperonin
5	17	60 kDa chaperonin
6	12	60 kDa chaperonin
8	15	DNA-binding protein HU-beta
10	7	Amino-acid ABC transporter-binding protein
11	8	DNA-binding protein HU
12	11	DNA-binding protein HU
16	7	50S ribosomal protein L7/L12
18	14	60 kDa chaperonin
19	4	Chaperone protein DnaK
20	10	Fructose import binding protein FrcB
21	7	Phosphate-binding protein PstS
22	4	Elongation factor Tu
23	16	60 kDa chaperonin
24	5	ATP synthase subunit alpha
26	5	Leu/Ile/Val-binding protein homolog 5
28	9	60 kDa chaperonin
31	7	Rubrerythrin
32	6	Cold shock protein
33	7	10 kDa chaperonin
34	13	60 kDa chaperonin
35	4	Amino-acid ABC transporter-binding protein
37	4	10 kDa chaperonin
38	4	Flagellin
39	7	60 kDa chaperonin
40	5	Probable sugar-binding periplasmic protein
45	4	ATP synthase subunit beta
46	4	10 kDa chaperonin
47	17	60 kDa chaperonin
48	4	Elongation factor Tu
51	4	Formate dehydrogenase iron-sulfur subunit
52	5	60 kDa chaperonin
53	5	50S ribosomal protein L7/L12
54	3	Chaperone protein DnaK
55	4	Phycoerythrin beta chain
57	10	50S ribosomal protein L7/L12
58	3	50S ribosomal protein L9
61	6	60 kDa chaperonin
62	5	60 kDa chaperonin
63	3	Elongation factor Tu
64	4	Amino-acid ABC transporter-binding protein
66	3	Nitrogen regulatory protein P-II
67	6	Flagellin
68	4	Actin
69	5	Chaperone protein DnaK
70	4	10 kDa chaperonin
71	8	Amino-acid ABC transporter-binding protein
72	4	Rubrerythrin
76	3	DNA-binding protein HU-beta
77	2	50S ribosomal protein L1
78	4	Peptidoglycan-associated lipoprotein
79	10	DNA-binding protein HU
80	3	Glutamine synthetase
81	5	50S ribosomal protein L7/L12
82	4	50S ribosomal protein L7/L12
83	8	Flagellin
84	3	Elongation factor G
85	5	DNA-binding protein HU
87	3	50S ribosomal protein L24
88	6	50S ribosomal protein L7/L12
89	6	10 kDa chaperonin
90	3	50S ribosomal protein L6
91	3	DNA-directed RNA polymerase subunit alpha
95	9	DNA-binding protein HU-beta
96	4	Glutamine synthetase
97	3	Glutamine synthetase
98	4	DNA-binding protein HU
99	8	Flagellin
101	5	10 kDa chaperonin
103	4	Elongation factor Tu
104	3	Phycoerythrin alpha chain
105	3	Uncharacterized protein BB_0024
106	3	Electron transfer flavoprotein subunit beta
107	4	Flagellin
108	2	Monocarboxylate 2-oxoacid-binding periplasmic protein all3028
109	4	Elongation factor Tu
110	3	50S ribosomal protein L1
111	8	50S ribosomal protein L7/L12
112	5	60 kDa chaperonin
116	3	30S ribosomal protein S16
117	3	Chaperone protein DnaK
118	10	60 kDa chaperonin
119	2	Amino-acid ABC transporter-binding protein
120	3	DNA-directed RNA polymerase subunit beta
121	4	Flagellin
122	2	ATP synthase subunit beta
123	2	60 kDa chaperonin
124	2	Ubiquitin
125	6	Elongation factor Tu
126	2	Chaperone protein DnaK
128	3	DNA-binding protein HU 1
130	2	30S ribosomal protein S17
131	3	Fructose import binding protein FrcB
132	2	TonB-dependent receptor SusC
133	3	Carbon dioxide-concentrating mechanism protein CcmK
134	4	ATP synthase subunit alpha
136	3	Amino-acid ABC transporter-binding protein
138	2	50S ribosomal protein L9
139	2	Polyribonucleotide nucleotidyltransferase
141	4	Chaperone protein DnaK
142	2	10 kDa chaperonin
143	4	Putative amino-acid ABC transporter-binding protein YhdW
145	3	Glutamine synthetase
146	4	Glutamate/glutamine/aspartate/asparagine-binding protein BztA
147	4	60 kDa chaperonin
148	2	Flagellin
149	3	10 kDa chaperonin
151	5	60 kDa chaperonin
152	3	DNA-binding protein HU-beta
156	5	Glutamine synthetase
159	4	Elongation factor Tu
161	3	Nucleoside diphosphate kinase
163	3	Phycoerythrin beta chain
164	4	Flagellin
168	3	ATP synthase subunit beta
171	2	Elongation factor G
172	4	Elongation factor Tu
177	2	Glutamine synthetase
178	12	60 kDa chaperonin
179	2	Flagellin
182	3	60 kDa chaperonin
185	2	30S ribosomal protein S7
186	2	Elongation factor 1-alpha
188	1	Glyceraldehyde-3-phosphate dehydrogenase
189	11	60 kDa chaperonin
190	2	30S ribosomal protein S8
191	3	ATP synthase subunit alpha
192	2	Phycoerythrin alpha chain
193	3	50S ribosomal protein L9
194	2	50S ribosomal protein L33
195	10	60 kDa chaperonin
196	11	Amino-acid ABC transporter-binding protein
197	2	DNA-binding protein HU
198	5	60 kDa chaperonin
200	3	ATP synthase subunit beta
202	12	60 kDa chaperonin
203	5	10 kDa chaperonin
204	1	Succinate--CoA ligase [ADP-forming] subunit alpha
205	2	Glutamine synthetase
206	6	60 kDa chaperonin
207	7	60 kDa chaperonin
209	2	Flagellin
212	1	ATP synthase subunit alpha
213	3	50S ribosomal protein L9
215	3	60 kDa chaperonin 2
216	2	30S ribosomal protein S16
218	8	50S ribosomal protein L7/L12
219	1	DNA-binding protein HU
220	2	Photosystem I reaction center subunit II
221	2	10 kDa chaperonin
224	1	Cold shock-like protein CspC
225	2	Acyl carrier protein
226	3	Elongation factor Tu
228	5	50S ribosomal protein L7/L12
229	1	30S ribosomal protein S10
230	2	60 kDa chaperonin
231	2	30S ribosomal protein S11
233	1	Ribose import binding protein RbsB
234	1	ATP synthase subunit alpha
235	1	Polyribonucleotide nucleotidyltransferase
236	1	Lactate-binding periplasmic protein TTHA0766
237	1	Glyceraldehyde-3-phosphate dehydrogenase
239	1	Succinate dehydrogenase flavoprotein subunit
240	3	Flagellin
241	3	10 kDa chaperonin
242	2	S-adenosylmethionine synthase
243	5	Phycoerythrin alpha chain
244	3	Amino-acid ABC transporter-binding protein
245	1	Dehydrogenase
246	2	30S ribosomal protein S5
247	3	Rubrerythrin
248	1	50S ribosomal protein L29
249	1	Thioredoxin
250	1	50S ribosomal protein L25
252	2	Formylaminopyrimidine-binding protein
254	1	Formate dehydrogenase
255	7	60 kDa chaperonin
256	2	Chaperone protein DnaK
257	1	30S ribosomal protein S8
260	1	50S ribosomal protein L14
262	8	60 kDa chaperonin
264	1	Transcription elongation factor GreA
265	3	DNA-binding protein HU
267	1	Chaperone protein DnaK
268	1	Putative amino-acid ABC transporter-binding protein YhdW
269	1	Transcription termination/antitermination protein NusG
271	1	Superoxide dismutase [Fe]
272	1	30S ribosomal protein S16
274	12	60 kDa chaperonin
275	4	ATP synthase subunit beta
276	2	ATP synthase subunit alpha
278	7	50S ribosomal protein L7/L12
279	1	Chemotactic signal transduction system substrate-binding protein BasB
280	1	Integration host factor subunit alpha
281	3	Allophycocyanin alpha chain
283	4	50S ribosomal protein L11
284	2	Glutamine synthetase
290	4	60 kDa chaperonin
292	1	Phosphonates-binding periplasmic protein
293	2	Actin
294	3	ATP synthase subunit alpha
295	4	Fructose import binding protein FrcB
299	1	50S ribosomal protein L30
300	3	Phycoerythrin beta chain
301	4	Elongation factor Tu
302	1	Glutamine synthetase
303	2	Amino-acid ABC transporter-binding protein
304	1	Phycobiliprotein
305	1	30S ribosomal protein S16
307	1	30S ribosomal protein S3
311	1	Flagellin
312	1	Leu/Ile/Val-binding protein homolog 5
313	5	Elongation factor Tu
314	4	Elongation factor Tu
315	2	60 kDa chaperonin
318	1	50S ribosomal protein L10
319	1	Single-stranded DNA-binding protein
321	1	Flagellin
324	16	60 kDa chaperonin
326	5	60 kDa chaperonin
327	5	60 kDa chaperonin
329	3	ATP synthase subunit alpha
330	4	Actin
331	4	60 kDa chaperonin
332	3	Elongation factor Tu
333	3	60 kDa chaperonin
334	3	Phosphate-binding protein PstS
335	7	50S ribosomal protein L7/L12
337	2	TonB-dependent receptor SusC
339	2	Elongation factor Tu
341	2	Glutamine synthetase
342	4	50S ribosomal protein L7/L12
343	2	Chaperone protein DnaK
345	2	Amino-acid ABC transporter-binding protein
348	1	Uncharacterized protein slr1608
349	1	3-oxoacyl-[acyl-carrier-protein] synthase
351	1	Chaperone protein DnaK
352	1	Flagellin
356	1	Glutamine synthetase
358	1	Periplasmic peptide-binding protein
360	1	Histone
362	3	10 kDa chaperonin
363	3	Elongation factor Tu
364	1	Leu/Ile/Val-binding protein
366	1	50S ribosomal protein L29
367	1	RNA-binding protein
371	2	50S ribosomal protein L29
373	1	30S ribosomal protein S1
375	1	3-ketoacyl-CoA thiolase
376	1	Amino-acid ABC transporter-binding protein
381	1	3-hydroxyacyl-CoA dehydrogenase type-2
383	1	Major capsid protein
384	1	50S ribosomal protein L29
386	1	50S ribosomal protein L25
397	1	60 kDa chaperonin
402	2	Flagellin
403	1	Major capsid protein
406	1	Cytochrome b-c1 complex
407	2	50S ribosomal protein L19
410	1	Integration host factor subunit alpha
412	1	10 kDa chaperonin
413	1	RNA-binding protein
418	1	Oxygen-evolving enhancer protein 1, chloroplastic
419	1	ATP synthase subunit alpha
422	1	Phosphate import ATP-binding protein PstB
423	1	NAD(P) transhydrogenase
424	3	Glutamine synthetase
426	1	DNA-directed RNA polymerase subunit beta
427	2	Amino-acid-binding protein
428	5	60 kDa chaperonin
430	1	30S ribosomal protein S12
432	1	Electron transfer flavoprotein subunit alpha, mitochondrial
433	1	Transcription elongation factor GreA
436	3	Chaperone protein DnaK
439	1	50S ribosomal protein L11
440	2	Chaperone protein DnaK
442	1	Elongation factor Tu
443	1	50S ribosomal protein L30
449	17	60 kDa chaperonin
450	6	60 kDa chaperonin
452	3	10 kDa chaperonin
453	3	10 kDa chaperonin
458	1	30S ribosomal protein S16
461	4	10 kDa chaperonin
462	1	Transcription termination factor Rho
463	1	Putative aldehyde dehydrogenase
466	1	Formylaminopyrimidine-binding protein
468	1	Integration host factor subunit alpha
471	2	ATP synthase subunit alpha
474	1	50S ribosomal protein L11
475	1	60 kDa chaperonin
476	1	31 kDa immunogenic protein
477	10	50S ribosomal protein L7/L12
478	2	General L-amino acid-binding periplasmic protein AapJ
481	4	60 kDa chaperonin
482	4	Elongation factor Tu
485	1	Phosphate import ATP-binding protein PstB
488	2	10 kDa chaperonin
490	1	Nitrogen regulatory protein P-II
491	1	50S ribosomal protein L25
492	1	Adenylylsulfate reductase subunit beta
493	3	Chaperone protein DnaK
495	3	Chaperone protein DnaK
497	1	Probable peptidoglycan glycosyltransferase FtsW
498	1	DNA-binding protein HU 1
499	4	Amino-acid ABC transporter-binding protein
501	1	30S ribosomal protein S10
503	2	50S ribosomal protein L11
506	2	Phycocyanine beta chain
507	1	Peptide chain release factor 1
509	1	50S ribosomal protein L16
510	1	50S ribosomal protein L19
516	1	DNA-binding protein HU
517	1	30S ribosomal protein S1
520	1	30S ribosomal protein S16
521	1	30S ribosomal protein S4
522	3	60 kDa chaperonin
523	1	Cold shock protein
528	1	Calmodulin
529	2	DNA-binding protein HU-1
531	1	ATP synthase subunit beta
533	6	50S ribosomal protein L7/L12
534	2	50S ribosomal protein L6
535	1	50S ribosomal protein L16
537	6	50S ribosomal protein L7/L12
538	1	Elongation factor Tu
539	2	Elongation factor Tu
541	1	DNA-binding protein HU
542	1	50S ribosomal protein L3
543	4	10 kDa chaperonin
546	1	50S ribosomal protein L25
547	6	50S ribosomal protein L7/L12
548	6	50S ribosomal protein L7/L12
549	1	Cocaine esterase
551	1	50S ribosomal protein L6
554	1	ATP synthase epsilon chain
556	1	Acetyl-coenzyme A carboxylase carboxyl transferase subunit alpha
557	2	30S ribosomal protein S5
560	1	Transcription termination/antitermination protein NusA
563	1	30S ribosomal protein S18
564	1	50S ribosomal protein L1
568	5	60 kDa chaperonin

## Sheet: 2JSET11_func
N (protein group)	Peptides(95%)	Function
1	22	60 kDa chaperonin
2	23	60 kDa chaperonin
4	19	60 kDa chaperonin
6	24	60 kDa chaperonin
8	9	Amino-acid ABC transporter-binding protein
9	11	50S ribosomal protein L7/L12
10	13	DNA-binding protein HU-beta
12	10	60 kDa chaperonin
14	11	DNA-binding protein HU
16	9	DNA-binding protein HU
17	8	Chaperone protein DnaK
18	5	ATP synthase subunit alpha
22	16	60 kDa chaperonin
25	8	DNA-binding protein HU 1
26	5	Elongation factor Tu
28	23	60 kDa chaperonin
29	9	Fructose import binding protein FrcB
31	13	60 kDa chaperonin
32	5	Elongation factor Tu
33	7	Formate dehydrogenase iron-sulfur subunit
36	15	60 kDa chaperonin
40	4	Phosphate-binding protein PstS
41	5	10 kDa chaperonin
42	5	Cold shock protein
45	9	60 kDa chaperonin
46	5	Actin
47	6	Chaperone protein DnaK
48	7	Amino-acid ABC transporter-binding protein
49	3	Elongation factor Tu
50	5	50S ribosomal protein L7/L12
51	11	Flagellin
53	5	Rubrerythrin
55	7	50S ribosomal protein L7/L12
57	5	60 kDa chaperonin
60	3	10 kDa chaperonin
63	4	60 kDa chaperonin
65	5	10 kDa chaperonin
66	5	Glutamine synthetase
68	8	50S ribosomal protein L7/L12
69	4	Glutamine synthetase
71	3	10 kDa chaperonin
72	5	Amino-acid ABC transporter-binding protein
73	4	30S ribosomal protein S16
74	5	50S ribosomal protein L7/L12
76	18	60 kDa chaperonin
78	4	Probable sugar-binding periplasmic protein
81	4	Rubrerythrin
83	5	ATP synthase subunit alpha
84	7	Elongation factor Tu
85	3	DNA-directed RNA polymerase subunit beta
88	4	10 kDa chaperonin
89	3	Peptidoglycan-associated lipoprotein
91	9	50S ribosomal protein L7/L12
92	6	Flagellin
93	8	DNA-binding protein HU-beta
94	3	Electron transfer flavoprotein subunit beta
95	3	Flagellin
96	6	60 kDa chaperonin
98	4	ATP synthase subunit alpha
99	4	Phosphate import ATP-binding protein PstB
100	11	DNA-binding protein HU
101	8	50S ribosomal protein L7/L12
102	3	ATP synthase subunit beta
103	3	50S ribosomal protein L24
105	3	Ubiquitin
106	4	30S ribosomal protein S17
108	2	30S ribosomal protein S12
109	18	60 kDa chaperonin
110	3	NA
111	5	Uncharacterized protein BB_0024
113	4	60 kDa chaperonin
114	3	Glutamine synthetase
117	2	Lactate-binding periplasmic protein TTHA0766
118	3	Formate dehydrogenase
119	2	Phycoerythrin beta chain
120	5	60 kDa chaperonin
121	3	30S ribosomal protein S16
122	3	Leu/Ile/Val-binding protein homolog 3
123	2	Polyribonucleotide nucleotidyltransferase
124	8	DNA-binding protein HU-beta
125	4	DNA-binding protein HU
127	6	Chaperone protein DnaK
129	9	50S ribosomal protein L7/L12
131	3	Amino-acid ABC transporter-binding protein
132	2	TonB-dependent receptor SusC
133	2	31 kDa immunogenic protein
134	3	Thioredoxin
136	4	DNA-binding protein HU
137	2	Acyl carrier protein
139	2	10 kDa chaperonin
140	5	Putative amino-acid ABC transporter-binding protein YhdW
144	3	Glutamine synthetase
145	3	Glutamine synthetase
148	2	Putative amino-acid ABC transporter-binding protein YhdW
149	2	DNA-binding protein HU-beta
150	6	10 kDa chaperonin
151	2	Succinate--CoA ligase [ADP-forming] subunit alpha
152	2	Amino-acid ABC transporter-binding protein
153	2	Flagellin
154	2	30S ribosomal protein S16
155	2	Elongation factor 1-alpha
156	4	10 kDa chaperonin
158	3	Flagellin
159	6	60 kDa chaperonin
160	5	Chaperone protein DnaK
161	4	Elongation factor Tu
162	2	ATP synthase subunit beta
164	3	10 kDa chaperonin
167	8	Amino-acid ABC transporter-binding protein
168	2	30S ribosomal protein S11
170	3	Elongation factor Tu
171	2	Flagellin
173	6	60 kDa chaperonin
174	2	ATP synthase subunit alpha
177	2	Elongation factor G
181	1	50S ribosomal protein L9
182	2	30S ribosomal protein S5
183	1	Glyceraldehyde-3-phosphate dehydrogenase
184	3	Monocarboxylate 2-oxoacid-binding periplasmic protein all3028
185	2	50S ribosomal protein L9
186	4	ATP synthase subunit alpha
187	2	Putative amino-acid ABC transporter-binding protein YhdW
188	3	NA
192	1	Fructose import binding protein FrcB
195	4	Amino-acid ABC transporter-binding protein
196	5	Flagellin
198	4	Flagellin
199	3	Aconitate hydratase B
203	7	50S ribosomal protein L7/L12
204	2	Phycoerythrin beta chain
205	4	Amino-acid ABC transporter-binding protein
206	1	Chaperone protein DnaK
208	3	NA
209	1	Ribose import binding protein RbsB
210	2	Electron transfer flavoprotein subunit alpha, mitochondrial
211	2	Elongation factor Tu
212	2	Probable amino-acid ABC transporter periplasmic-binding protein y4oP
215	1	50S ribosomal protein L9
216	2	50S ribosomal protein L14
217	9	60 kDa chaperonin
218	3	Glutamine synthetase
219	2	30S ribosomal protein S8
220	1	50S ribosomal protein L1
222	4	Flagellin
223	1	Elongation factor G
224	12	60 kDa chaperonin
225	1	50S ribosomal protein L1
226	8	Flagellin
227	6	10 kDa chaperonin
228	1	Glutamine synthetase
229	1	Glutamine synthetase
230	6	60 kDa chaperonin
231	4	Chaperone protein DnaK
232	2	Cold shock-like protein
234	1	Acyl-CoA dehydrogenase
236	5	Elongation factor Tu
237	1	Glyceraldehyde-3-phosphate dehydrogenase
239	13	60 kDa chaperonin
240	2	Chaperone protein DnaK
241	3	30S ribosomal protein S10
242	1	30S ribosomal protein S7
243	4	10 kDa chaperonin
246	3	ATP synthase subunit beta
247	1	30S ribosomal protein S19
251	1	Carbon dioxide-concentrating mechanism protein CcmK
252	1	50S ribosomal protein L6
255	1	Polyribonucleotide nucleotidyltransferase
256	4	60 kDa chaperonin
257	1	ATP synthase subunit alpha
258	15	60 kDa chaperonin
259	3	Elongation factor Tu
260	1	50S ribosomal protein L29
261	1	30S ribosomal protein S10
263	1	GTP cyclohydrolase 1
266	1	60 kDa chaperonin
267	1	Adenylylsulfate reductase subunit beta
268	1	DNA-directed RNA polymerase subunit beta
270	1	Transcription elongation factor GreA
271	1	NA
272	1	Ketol-acid reductoisomerase (NADP(+))
274	4	Rubrerythrin
276	2	Amino-acid ABC transporter-binding protein
277	1	30S ribosomal protein S8
280	3	50S ribosomal protein L11
281	9	Amino-acid ABC transporter-binding protein
282	2	Elongation factor Tu
283	1	50S ribosomal protein L16
284	2	Peptidoglycan-associated lipoprotein
285	1	30S ribosomal protein S3
286	8	50S ribosomal protein L7/L12
287	1	DNA-binding protein HU
288	2	50S ribosomal protein L2
289	1	Binding periplasmic protein
290	4	Elongation factor Tu
292	1	Rod shape-determining protein MreB
293	1	Cold shock protein
294	1	NA
296	1	S-adenosylmethionine synthase
297	1	30S ribosomal protein S8
298	1	Histidinol-phosphate aminotransferase
299	1	50S ribosomal protein L9
301	2	Elongation factor Tu
302	4	DNA-binding protein HU
304	2	Phosphonates-binding periplasmic protein
305	1	Flagellin
306	20	60 kDa chaperonin
307	2	Actin
308	1	Glyceraldehyde-3-phosphate dehydrogenase
310	1	50S ribosomal protein L11
311	1	10 kDa chaperonin
312	1	50S ribosomal protein L33
314	1	Aliphatic amidase expression-regulating protein
315	1	2,3,4,5-tetrahydropyridine-2,6-dicarboxylate N-succinyltransferase
316	1	Single-stranded DNA-binding protein
318	1	Thioredoxin
319	1	Glutamine synthetase
320	4	50S ribosomal protein L7/L12
323	1	Nitrogen regulatory protein P-II
324	1	Chaperone protein DnaK
325	5	60 kDa chaperonin
327	5	Elongation factor Tu
328	1	50S ribosomal protein L3
329	1	DNA-binding protein HU
330	1	3-ketoacyl-CoA thiolase
331	16	60 kDa chaperonin
332	2	10 kDa chaperonin
335	1	60 kDa chaperonin
336	1	Dehydrogenase
337	3	Rubrerythrin
339	3	Chaperone protein DnaK
343	1	50S ribosomal protein L2
344	1	tRNA modification GTPase MnmE
347	1	Thioredoxin
351	3	50S ribosomal protein L29
352	2	Flagellin
356	6	60 kDa chaperonin
357	4	Amino-acid ABC transporter-binding protein
359	2	Elongation factor Tu
360	2	Phosphate-binding protein PstS
361	2	TonB-dependent receptor SusC
368	4	60 kDa chaperonin
369	1	Chaperone protein DnaK
371	1	Glutamine synthetase
373	1	Sulfide dehydrogenase [flavocytochrome c] flavoprotein chain
375	1	Integration host factor subunit alpha
378	1	Octopine-binding periplasmic protein
379	1	50S ribosomal protein L30
380	1	30S ribosomal protein S17
384	1	50S ribosomal protein L32
386	1	Chaperone protein DnaK
389	1	50S ribosomal protein L18
390	1	50S ribosomal protein L29
392	1	3-oxoacyl-[acyl-carrier-protein] synthase 1
393	2	50S ribosomal protein L25
394	1	Alcohol dehydrogenase
395	1	Putative aldehyde dehydrogenase
402	1	Transcription elongation factor GreA
403	1	Histone
406	1	30S ribosomal protein S16
410	1	Integration host factor subunit alpha
415	1	30S ribosomal protein S16
418	1	50S ribosomal protein L9
419	1	Probable phosphite transport system-binding protein PtxB
421	1	50S ribosomal protein L15
422	1	50S ribosomal protein L33
423	1	Transcription termination/antitermination protein NusG
426	1	ATP synthase subunit beta
429	1	50S ribosomal protein L10
431	1	Chemotactic signal transduction system substrate-binding protein BasB
432	1	50S ribosomal protein L25
434	2	DNA-binding protein HU
435	1	Elongation factor Tu
436	1	Ribosome-recycling factor
437	1	30S ribosomal protein S5
439	2	60 kDa chaperonin 2
440	1	Transcription termination factor Rho
442	3	Rubrerythrin
446	1	Glutamate synthase large subunit-like protein
447	2	DNA-binding protein HU 1
448	1	Peptidyl-prolyl cis-trans isomerase A
449	2	Glutamine synthetase
452	1	Formylaminopyrimidine-binding protein
453	1	Formylaminopyrimidine-binding protein
455	3	50S ribosomal protein L7/L12
458	1	Histone H4
461	1	Elongation factor Tu
463	1	10 kDa chaperonin
464	2	ATP synthase subunit alpha
467	1	DNA-directed RNA polymerase subunit beta'
468	1	3-hydroxyacyl-CoA dehydrogenase type-2
469	1	4-hydroxy-4-methyl-2-oxoglutarate aldolase/4-carboxy-4-hydroxy-2-oxoadipate aldolase
470	1	Elongation factor Tu
471	4	10 kDa chaperonin
474	1	Chaperone protein DnaK
475	1	50S ribosomal protein L16
478	5	50S ribosomal protein L7/L12
479	2	10 kDa chaperonin
481	5	Amino-acid ABC transporter-binding protein
482	1	60 kDa chaperonin
483	1	Glutamine synthetase
484	1	31 kDa immunogenic protein
485	6	60 kDa chaperonin
488	7	60 kDa chaperonin
490	1	Glutamine synthetase
492	1	Succinate--CoA ligase
493	1	(2R)-sulfolactate sulfo-lyase subunit alpha
498	1	Integration host factor subunit alpha
499	3	Elongation factor Tu
500	2	30S ribosomal protein S17
502	1	Allophycocyanin alpha chain
503	3	60 kDa chaperonin
504	1	30S ribosomal protein S5
505	4	Amino-acid ABC transporter-binding protein
506	1	Metalloprotease TldD homolog
509	1	Uncharacterized protein
510	1	Polyribonucleotide nucleotidyltransferase
511	5	10 kDa chaperonin
514	1	50S ribosomal protein L30
517	1	Glutamine synthetase
518	18	60 kDa chaperonin
520	18	60 kDa chaperonin
521	1	Mevalonate kinase
522	13	60 kDa chaperonin
523	2	Elongation factor G
524	8	50S ribosomal protein L7/L12
525	1	Acyl-CoA dehydrogenase
526	5	ATP synthase subunit alpha
527	1	Phycoerythrin alpha chain
529	1	ATP synthase subunit beta
531	1	DNA-binding protein HU
532	7	50S ribosomal protein L7/L12
534	8	50S ribosomal protein L7/L12
535	2	Amino-acid ABC transporter-binding protein
537	4	ATP synthase subunit alpha
543	1	Formate dehydrogenase
545	1	3-isopropylmalate dehydratase large subunit
550	1	ATP synthase epsilon chain
551	1	Catalase-peroxidase
552	1	Elongation factor Tu
553	1	30S ribosomal protein S15
555	1	Elongation factor G
559	1	3-hydroxyacyl-CoA dehydrogenase type-2
564	1	Transcription elongation factor GreA
565	1	Glutamine synthetase
568	1	Major capsid protein
572	1	Histone
574	1	50S ribosomal protein L6
575	1	DNA-directed RNA polymerase subunit beta
578	1	Glyceraldehyde-3-phosphate dehydrogenase
579	1	Phosphate import ATP-binding protein PstB
581	1	Inorganic pyrophosphatase
582	1	Chaperone protein DnaK
583	1	Biopolymer transport protein exbD2
585	2	10 kDa chaperonin
586	2	30S ribosomal protein S17
587	7	50S ribosomal protein L7/L12
588	5	60 kDa chaperonin
589	1	Elongation factor Tu
590	3	DNA-binding protein HU
592	1	Dehydrogenase
594	2	Formate dehydrogenase
595	1	Carbon monoxide dehydrogenase medium chain
596	3	10 kDa chaperonin
597	2	Chaperone protein DnaK
601	1	50S ribosomal protein L1
603	1	Elongation factor Ts
604	2	DNA-binding protein HU-1
605	1	Ribosome-recycling factor
606	1	Nicotinate-nucleotide--dimethylbenzimidazole phosphoribosyltransferase
610	2	10 kDa chaperonin
611	1	Elongation factor Tu
619	1	30S ribosomal protein S16
620	1	Major capsid protein

## Sheet: 2n2SET14_func
N (protein group)	Peptides(95%)	Function
1	22	60 kDa chaperonin
2	22	60 kDa chaperonin
5	15	60 kDa chaperonin
6	13	60 kDa chaperonin
7	23	DNA-binding protein HU-beta
8	9	Amino-acid ABC transporter-binding protein
10	18	Elongation factor Tu
12	14	60 kDa chaperonin
13	6	Actin
14	7	50S ribosomal protein L7/L12
15	6	DNA-binding protein HU
16	5	ATP synthase subunit alpha
18	5	10 kDa chaperonin
19	8	60 kDa chaperonin
21	8	DNA-binding protein HU
22	5	Cold shock protein
24	6	Chaperone protein DnaK
26	6	Elongation factor Tu
28	5	DNA-binding protein HU 1
30	4	60 kDa chaperonin
31	8	60 kDa chaperonin
32	7	Fructose import binding protein FrcB
33	8	60 kDa chaperonin
34	13	60 kDa chaperonin
37	6	50S ribosomal protein L7/L12
38	4	50S ribosomal protein L9
40	10	60 kDa chaperonin
41	6	50S ribosomal protein L7/L12
42	5	10 kDa chaperonin
44	7	Flagellin
45	5	Elongation factor Tu
46	11	50S ribosomal protein L7/L12
49	3	Probable sugar-binding periplasmic protein
50	5	10 kDa chaperonin
51	10	Amino-acid ABC transporter-binding protein
52	4	DNA-binding protein HU
53	6	60 kDa chaperonin
54	3	Peptidoglycan-associated lipoprotein
55	5	50S ribosomal protein L7/L12
56	4	DNA-directed RNA polymerase subunit beta
57	4	10 kDa chaperonin
58	9	Flagellin
59	5	Rubrerythrin
60	5	50S ribosomal protein L7/L12
63	7	DNA-binding protein HU-beta
64	4	60 kDa chaperonin
65	3	30S ribosomal protein S12
66	7	60 kDa chaperonin
67	4	10 kDa chaperonin
69	3	Glutamine synthetase
70	3	Electron transfer flavoprotein subunit beta
72	3	Flagellin
73	4	Flagellin
74	5	Chaperone protein DnaK
75	5	Elongation factor Tu
76	3	50S ribosomal protein L24
77	3	Flagellin
79	6	60 kDa chaperonin
80	5	NA
81	7	Flagellin
82	4	Amino-acid ABC transporter-binding protein
83	3	50S ribosomal protein L30
84	3	30S ribosomal protein S16
85	2	ATP synthase subunit beta
86	3	Amino-acid ABC transporter-binding protein
87	3	Amino-acid ABC transporter-binding protein
88	5	60 kDa chaperonin
89	6	50S ribosomal protein L7/L12
93	3	50S ribosomal protein L30
95	3	Ubiquitin
96	1	50S ribosomal protein L1
98	3	Chaperone protein DnaK
100	2	NA
102	3	Glutamine synthetase
103	2	10 kDa chaperonin
104	10	60 kDa chaperonin
105	6	ATP synthase subunit alpha
106	5	Chaperone protein DnaK
107	3	Amino-acid ABC transporter-binding protein
108	3	Leucine-, isoleucine-, valine-, threonine-, and alanine-binding protein
110	6	Elongation factor G
111	7	Rubrerythrin
112	6	Flagellin
113	2	30S ribosomal protein S10
114	3	DNA-binding protein HU
115	12	60 kDa chaperonin
116	2	TonB-dependent receptor SusC
117	10	60 kDa chaperonin
119	6	DNA-binding protein HU-beta
120	2	DNA-directed RNA polymerase subunit alpha
121	4	Putative amino-acid ABC transporter-binding protein YhdW
122	3	60 kDa chaperonin
125	2	DNA-binding protein HU-beta
126	2	Elongation factor G
127	3	Flagellin
128	4	ATP synthase subunit alpha
130	2	Nitrogen regulatory protein P-II
131	6	10 kDa chaperonin
133	7	Elongation factor Tu
134	6	Elongation factor Tu
138	2	Amino-acid ABC transporter-binding protein
143	3	Glutamine synthetase
145	2	60 kDa chaperonin
146	10	50S ribosomal protein L7/L12
148	2	30S ribosomal protein S16
149	3	10 kDa chaperonin
150	2	Amino-acid ABC transporter-binding protein
151	6	60 kDa chaperonin
153	2	60 kDa chaperonin
154	2	Putative amino-acid ABC transporter-binding protein YhdW
155	4	Elongation factor Tu
156	2	Fructose import binding protein FrcB
157	6	60 kDa chaperonin
158	2	30S ribosomal protein S17
159	1	Glutamine synthetase
160	2	50S ribosomal protein L6
162	2	10 kDa chaperonin
163	4	Chaperone protein DnaK
166	6	Chaperone protein DnaK
167	2	50S ribosomal protein L18
168	2	30S ribosomal protein S5
169	6	Amino-acid ABC transporter-binding protein
171	5	10 kDa chaperonin
172	9	50S ribosomal protein L7/L12
173	2	30S ribosomal protein S11
175	2	50S ribosomal protein L1
178	2	NA
180	2	Flagellin
181	2	Glutamine synthetase
183	2	DNA-binding protein HU
187	2	Flagellin
188	6	60 kDa chaperonin
189	7	50S ribosomal protein L7/L12
190	1	Acyl-CoA dehydrogenase
192	2	50S ribosomal protein L11
193	1	Putative aldehyde dehydrogenase
195	2	Chaperone protein DnaK
196	1	30S ribosomal protein S10
197	1	30S ribosomal protein S16
198	3	Putative amino-acid ABC transporter-binding protein YhdW
199	2	Acyl carrier protein
201	1	Elongation factor 1-alpha
202	1	Formate dehydrogenase
203	5	60 kDa chaperonin
205	1	S-adenosylmethionine synthase
206	10	60 kDa chaperonin
207	1	Phosphonates-binding periplasmic protein
208	1	DNA-directed RNA polymerase subunit beta'
209	1	Succinate--CoA ligase [ADP-forming] subunit alpha
212	1	Glutamine synthetase
213	1	60 kDa chaperonin
214	3	50S ribosomal protein L9
216	11	DNA-binding protein HU
218	3	ATP synthase subunit alpha
219	4	50S ribosomal protein L11
220	1	Chaperone protein DnaK
221	3	Peptidoglycan-associated lipoprotein
223	2	Cold shock-like protein CspC
225	1	30S ribosomal protein S1
227	1	30S ribosomal protein S19
229	1	30S ribosomal protein S16
230	11	50S ribosomal protein L7/L12
231	2	Leu/Ile/Val-binding protein homolog 5
232	2	Amino-acid ABC transporter-binding protein
235	2	Flagellin
237	4	10 kDa chaperonin
238	1	Glyceraldehyde-3-phosphate dehydrogenase
239	1	50S ribosomal protein L29
240	1	60 kDa chaperonin
241	1	30S ribosomal protein S14
244	1	Chaperone protein DnaK
245	1	Formylaminopyrimidine-binding protein
249	1	50S ribosomal protein L2
250	2	ATP synthase subunit beta
251	9	50S ribosomal protein L7/L12
255	6	60 kDa chaperonin
256	2	Glutamate/glutamine/aspartate/asparagine-binding protein BztA
259	4	Elongation factor Tu
261	1	NA
263	1	Aliphatic amidase expression-regulating protein
264	1	Flagellin
266	1	Carbon dioxide-concentrating mechanism protein CcmK
267	2	Amino-acid ABC transporter-binding protein
268	1	Glutamine synthetase
269	3	Chaperone protein DnaK
270	2	Chaperone protein DnaK
271	1	50S ribosomal protein L25
272	1	Single-stranded DNA-binding protein
273	1	Glutamine synthetase
276	2	Glutamine synthetase
277	2	30S ribosomal protein S7
278	1	Transcription termination factor Rho
279	2	HTH-type transcriptional regulator
280	3	Elongation factor Tu
282	1	30S ribosomal protein S8
283	1	30S ribosomal protein S8
284	1	Glutamine synthetase
285	14	60 kDa chaperonin
286	10	Amino-acid ABC transporter-binding protein
289	5	60 kDa chaperonin
290	4	Elongation factor Tu
291	5	DNA-binding protein HU
293	4	ATP synthase subunit alpha
294	3	Rubrerythrin
295	4	Elongation factor Tu
296	3	Elongation factor Tu
300	3	Elongation factor Tu
301	2	Amino-acid ABC transporter-binding protein
303	1	DNA-directed RNA polymerase subunit beta
306	1	50S ribosomal protein L29
307	1	50S ribosomal protein L29
309	1	Thioredoxin
312	1	Glutamine synthetase
314	3	50S ribosomal protein L11
317	1	50S ribosomal protein L11
318	1	50S ribosomal protein L9
319	2	10 kDa chaperonin
321	2	Actin
322	1	Cold shock protein
329	1	50S ribosomal protein L32
330	1	Chaperone protein DnaK
334	1	50S ribosomal protein L16
338	3	50S ribosomal protein L25
342	1	Nucleoside diphosphate kinase
345	1	Chaperone protein DnaK
347	1	Probable peptidyl-prolyl cis-trans isomerase
348	1	Biopolymer transport protein exbD2
349	1	Nitrogen regulatory protein P-II
351	1	50S ribosomal protein L16
355	1	Succinate--CoA ligase [ADP-forming] subunit alpha
360	1	50S ribosomal protein L27
361	1	Flagellin
366	1	60 kDa chaperonin
368	2	DNA-binding protein HU 1
369	3	50S ribosomal protein L30
370	1	50S ribosomal protein L33
372	2	Amino-acid ABC transporter-binding protein
373	1	Peptide-binding periplasmic protein
375	7	60 kDa chaperonin
376	2	DNA-directed RNA polymerase subunit beta
377	3	Actin
378	2	Flagellin
381	2	Amino-acid ABC transporter-binding protein
382	1	50S ribosomal protein L11
383	4	Peptidoglycan-associated lipoprotein
387	1	Ribosome-recycling factor
388	1	50S ribosomal protein L31
389	2	60 kDa chaperonin
390	1	Elongation factor Tu
391	1	30S ribosomal protein S16
392	1	50S ribosomal protein L10
394	4	DNA-binding protein HU-1
395	1	60 kDa chaperonin
396	1	Putative aldehyde dehydrogenase
397	1	Formylaminopyrimidine-binding protein
398	9	50S ribosomal protein L7/L12
400	1	Elongation factor Tu
401	1	30S ribosomal protein S3
404	1	Integration host factor subunit alpha
406	3	Electron transfer flavoprotein subunit beta
407	1	30S ribosomal protein S4
409	1	30S ribosomal protein S21
412	2	10 kDa chaperonin
414	1	3-oxoacyl-[acyl-carrier-protein] synthase 1
416	1	Electron transfer flavoprotein subunit alpha, mitochondrial
417	2	Elongation factor Tu
418	1	50S ribosomal protein L9
419	1	Phycoerythrin beta chain
420	1	30S ribosomal protein S8
423	1	Chaperone protein DnaK
424	11	60 kDa chaperonin
425	2	ATP synthase epsilon chain
426	2	Chaperone protein DnaK
429	8	Elongation factor Tu
430	1	Transcription elongation factor GreA
431	1	Histone
433	1	Major capsid protein
436	1	50S ribosomal protein L3
437	1	3-ketoacyl-CoA thiolase
439	1	30S ribosomal protein S15
440	4	10 kDa chaperonin
441	1	Octopine-binding periplasmic protein
442	3	Peptidoglycan-associated lipoprotein
445	1	30S ribosomal protein S10
446	2	Chaperone protein DnaK
447	1	Integration host factor subunit alpha
448	3	50S ribosomal protein L7/L12
449	1	ATP synthase subunit beta
450	1	Calmodulin
452	3	Elongation factor Tu
455	3	60 kDa chaperonin 2
457	1	Phosphate import ATP-binding protein PstB
458	1	ATP synthase subunit alpha
461	1	50S ribosomal protein L9
464	1	Glutamine synthetase
466	1	50S ribosomal protein L10
469	1	50S ribosomal protein L1
471	2	30S ribosomal protein S17
472	1	50S ribosomal protein L14
473	4	10 kDa chaperonin
474	2	ATP synthase subunit beta
475	1	Succinate dehydrogenase flavoprotein subunit
476	1	3-isopropylmalate dehydratase large subunit
478	3	Flagellin
479	1	Transcription elongation factor GreA
480	1	50S ribosomal protein L31
482	9	50S ribosomal protein L7/L12
484	1	Leu/Ile/Val-binding protein

## Sheet: 2nSET12_func
N (protein group)	Peptides(95%)	Function
2	18	60 kDa chaperonin
3	17	60 kDa chaperonin
5	11	Amino-acid ABC transporter-binding protein
7	18	60 kDa chaperonin
10	7	Cold shock protein
11	18	60 kDa chaperonin
12	8	DNA-binding protein HU-beta
13	7	Chaperone protein DnaK
14	8	ATP synthase subunit alpha
15	14	60 kDa chaperonin
16	8	50S ribosomal protein L7/L12
18	18	60 kDa chaperonin
20	7	Probable sugar-binding periplasmic protein
21	7	10 kDa chaperonin
22	8	DNA-binding protein HU
23	7	Elongation factor Tu
24	8	DNA-binding protein HU
25	8	50S ribosomal protein L7/L12
27	10	Fructose import binding protein FrcB
28	7	Rubrerythrin
29	5	Flagellin
31	16	60 kDa chaperonin
38	8	10 kDa chaperonin
40	5	Chaperone protein DnaK
43	6	50S ribosomal protein L7/L12
44	7	DNA-binding protein HU 1
46	4	Elongation factor Tu
48	5	Formate dehydrogenase
50	4	Formate dehydrogenase iron-sulfur subunit
51	4	Actin
52	3	Leucine-, isoleucine-, valine-, threonine-, and alanine-binding protein
54	9	Flagellin
55	17	60 kDa chaperonin
57	4	Rubrerythrin
58	6	DNA-binding protein HU
60	3	ATP synthase subunit beta
62	4	Amino-acid ABC transporter-binding protein
63	5	DNA-binding protein HU
64	5	Elongation factor Tu
66	3	Flagellin
67	5	50S ribosomal protein L7/L12
68	9	60 kDa chaperonin
70	9	Flagellin
72	5	Chaperone protein DnaK
73	3	Peptidoglycan-associated lipoprotein
74	5	10 kDa chaperonin
76	6	60 kDa chaperonin
79	4	60 kDa chaperonin
81	9	Elongation factor Tu
82	2	NA
83	15	60 kDa chaperonin
84	3	Acyl carrier protein
85	5	10 kDa chaperonin
87	7	DNA-binding protein HU-beta
89	9	DNA-binding protein HU
90	5	50S ribosomal protein L7/L12
91	4	Amino-acid ABC transporter-binding protein
92	3	10 kDa chaperonin
93	5	Amino-acid ABC transporter-binding protein
95	3	Cold shock protein
97	4	10 kDa chaperonin
100	2	30S ribosomal protein S16
102	4	Glutamine synthetase
107	2	50S ribosomal protein L6
108	2	Amino-acid ABC transporter-binding protein
109	3	Ubiquitin
112	4	60 kDa chaperonin
113	5	Flagellin
116	2	Glutamine synthetase
117	2	Uncharacterized protein BB_0024
118	4	Amino-acid ABC transporter-binding protein
120	2	Phosphate-binding protein PstS
121	2	31 kDa immunogenic protein
123	5	60 kDa chaperonin
124	4	60 kDa chaperonin
126	3	10 kDa chaperonin
128	4	Flagellin
129	2	Flagellin
130	4	60 kDa chaperonin
131	4	Flagellin
132	5	60 kDa chaperonin
134	5	Formate dehydrogenase
135	2	10 kDa chaperonin
136	2	DNA-binding protein HU-beta
137	6	Amino-acid ABC transporter-binding protein
140	2	NA
143	3	10 kDa chaperonin
144	4	Chaperone protein DnaK
146	2	TonB-dependent receptor SusC
147	2	Polyribonucleotide nucleotidyltransferase
148	2	Binding-periplasmic protein
149	2	Glutamine synthetase
150	2	Lactate-binding periplasmic protein TTHA0766
151	2	30S ribosomal protein S7
153	2	NA
154	2	Fructose import binding protein FrcB
158	2	DNA-binding protein HU-beta
159	4	50S ribosomal protein L7/L12
161	14	60 kDa chaperonin
162	6	ATP synthase subunit alpha
163	3	Flagellin
164	2	DNA-directed RNA polymerase subunit beta
166	2	60 kDa chaperonin
168	1	30S ribosomal protein S16
169	2	DNA-binding protein HU
170	2	50S ribosomal protein L25
171	2	Phosphate import ATP-binding protein PstB
176	5	50S ribosomal protein L7/L12
177	1	50S ribosomal protein L9
178	1	Ribose import binding protein RbsB
179	1	Electron transfer flavoprotein subunit beta
183	2	Glutamine synthetase
184	5	10 kDa chaperonin
185	2	Elongation factor Tu
186	2	ATP synthase epsilon chain
188	12	60 kDa chaperonin
189	3	Glutamine synthetase
190	4	60 kDa chaperonin
191	1	DNA-binding protein HU
192	3	Glutamine synthetase
193	3	Flagellin
194	12	60 kDa chaperonin
195	3	Putative amino-acid ABC transporter-binding protein YhdW
196	1	Putative amino-acid ABC transporter-binding protein YhdW
197	1	Single-stranded DNA-binding protein
199	1	ATP synthase subunit alpha
200	1	Transcription elongation factor GreA
201	1	30S ribosomal protein S10
202	3	Protein SphX
204	2	Flagellin
205	1	50S ribosomal protein L1
206	13	60 kDa chaperonin
207	2	50S ribosomal protein L32
208	1	S-adenosylmethionine synthase
209	3	10 kDa chaperonin
210	1	60 kDa chaperonin
211	1	50S ribosomal protein L29
212	1	10 kDa chaperonin
213	1	Elongation factor 1-alpha
215	2	Elongation factor Tu
217	11	Amino-acid ABC transporter-binding protein
218	2	Rubrerythrin
219	4	Amino-acid ABC transporter-binding protein
220	2	30S ribosomal protein S11
221	3	Rubrerythrin
222	1	Glutamate synthase large subunit-like protein
225	3	Elongation factor Tu
227	2	10 kDa chaperonin
228	8	60 kDa chaperonin
229	2	Cold shock-like protein CspC
231	3	Elongation factor Tu
232	5	DNA-binding protein HU
233	1	50S ribosomal protein L14
234	1	Succinate--CoA ligase [ADP-forming] subunit alpha
237	1	30S ribosomal protein S8
238	2	Phosphonates-binding periplasmic protein
240	1	Major capsid protein
242	16	60 kDa chaperonin
244	1	Arogenate dehydratase
246	5	Rubrerythrin
247	1	Glutamine synthetase
248	2	Putative amino-acid ABC transporter-binding protein YhdW
251	3	Glutamine synthetase
252	1	30S ribosomal protein S8
253	1	50S ribosomal protein L11
254	1	50S ribosomal protein L25
255	3	Chaperone protein DnaK
256	1	Chaperone protein DnaK
258	1	Glyceraldehyde-3-phosphate dehydrogenase
259	1	Uncharacterized protein slr1608
260	2	50S ribosomal protein L29
262	1	Transcription elongation factor GreA
263	1	Chaperone protein DnaK
264	3	Flagellin
265	14	60 kDa chaperonin
267	4	50S ribosomal protein L7/L12
270	3	Elongation factor Tu
275	1	Single-stranded DNA-binding protein
277	2	60 kDa chaperonin
278	1	Major capsid protein
281	2	DNA-binding protein HU 1
282	1	30S ribosomal protein S16
284	1	Thioredoxin
290	1	3-ketoacyl-CoA thiolase
294	1	DNA-binding protein HU
295	1	Glutamine synthetase
296	1	3-oxoacyl-[acyl-carrier-protein] synthase 1
297	1	50S ribosomal protein L25
300	1	3-ketoacyl-CoA thiolase
303	1	Carbon dioxide-concentrating mechanism protein CcmK
305	1	50S ribosomal protein L30
307	1	60 kDa chaperonin
311	1	Elongation factor Ts
313	1	Major capsid protein
314	1	Glutamine synthetase
319	5	50S ribosomal protein L7/L12
320	1	Electron transfer flavoprotein subunit alpha
321	1	Actin
322	1	50S ribosomal protein L16
324	5	50S ribosomal protein L7/L12
327	5	60 kDa chaperonin
328	1	Rod shape-determining protein MreB
329	1	Transcription termination factor Rho
330	1	Alkaline phosphatase
332	1	4-hydroxy-4-methyl-2-oxoglutarate aldolase/4-carboxy-4-hydroxy-2-oxoadipate aldolase
333	3	60 kDa chaperonin
335	7	ATP synthase subunit alpha
337	3	60 kDa chaperonin 2
339	3	Flagellin
346	1	30S ribosomal protein S17
347	1	10 kDa chaperonin
348	1	50S ribosomal protein L10
349	2	ATP synthase subunit alpha
350	1	Formylaminopyrimidine-binding protein
351	5	Chaperone protein DnaK
352	2	50S ribosomal protein L11
354	3	Actin
355	1	Amino-acid ABC transporter-binding protein
357	1	50S ribosomal protein L3
360	3	Glutamine synthetase
363	1	Uncharacterized lipoprotein YufN
364	1	Elongation factor Tu
368	1	50S ribosomal protein L14
369	1	Flagellin
370	1	Flagellin
373	2	Amino-acid ABC transporter-binding protein
375	1	50S ribosomal protein L33
381	1	30S ribosomal protein S16
385	1	30S ribosomal protein S8
388	1	Amino-acid ABC transporter-binding protein
390	1	Histone
392	1	Histone
394	7	60 kDa chaperonin
395	7	50S ribosomal protein L7/L12
396	1	Adenylylsulfate reductase subunit beta
401	1	NADPH-dependent 7-cyano-7-deazaguanine reductase
403	1	30S ribosomal protein S10
404	1	30S ribosomal protein S3
405	1	50S ribosomal protein L9
406	1	60 kDa chaperonin
407	1	NA
409	1	60 kDa chaperonin
410	6	50S ribosomal protein L7/L12
412	1	Chaperone protein DnaK
413	1	Formate--tetrahydrofolate ligase
416	1	50S ribosomal protein L6
418	4	Elongation factor Tu
422	1	DNA-directed RNA polymerase subunit alpha
426	3	10 kDa chaperonin
428	6	10 kDa chaperonin
430	1	50S ribosomal protein L9
431	1	Putative aldehyde dehydrogenase
432	1	DNA polymerase III subunit alpha
433	10	60 kDa chaperonin
434	5	Rubrerythrin
438	3	60 kDa chaperonin
441	5	Fructose import binding protein FrcB
444	2	30S ribosomal protein S7
448	1	Thioredoxin
449	1	30S ribosomal protein S8
450	2	30S ribosomal protein S12
455	3	50S ribosomal protein L7/L12
457	1	Putative glutamine amidotransferase MTH_191
458	1	Chaperone protein DnaK
460	6	60 kDa chaperonin
461	2	DNA-directed RNA polymerase subunit beta
462	1	31 kDa immunogenic protein
463	1	50S ribosomal protein L14
465	1	Elongation factor G
466	1	Elongation factor G
467	1	DNA-directed RNA polymerase subunit beta'
468	1	ATP synthase subunit alpha
469	15	60 kDa chaperonin
470	2	60 kDa chaperonin
471	1	Electron transfer flavoprotein subunit alpha, mitochondrial
473	1	Malate synthase G

## Sheet: 8J2SET10_func
N (protein group)	Peptides(95%)	Function
2	19	Phosphate-binding protein
5	10	60 kDa chaperonin
9	9	ATP synthase subunit beta
10	6	60 kDa chaperonin
11	6	60 kDa chaperonin
13	6	ATP synthase subunit alpha
19	3	Histone H4
21	9	Glyceraldehyde-3-phosphate dehydrogenase
23	4	50S ribosomal protein L7/L12
24	3	Elongation factor Tu
25	3	Glutamine synthetase
26	3	Histone H3
28	3	Cell division protein FtsZ
30	5	Tubulin beta chain
31	2	Elongation factor Tu
32	3	Tubulin alpha chain
34	8	ATP synthase subunit beta
38	2	60 kDa chaperonin
40	5	ATP synthase subunit alpha
41	3	Elongation factor Tu
42	2	Aconitate hydratase B
44	2	Flagellin
45	2	10 kDa chaperonin
46	3	60 kDa chaperonin
47	2	Elongation factor 1-alpha
49	4	Histone
50	2	Flagellin
51	4	ATP synthase subunit beta
56	2	Chaperone protein DnaK
57	2	Isocitrate dehydrogenase [NADP]
58	2	Glyceraldehyde-3-phosphate dehydrogenase
61	2	50S ribosomal protein L7/L12
62	2	Glyceraldehyde-3-phosphate dehydrogenase
63	6	10 kDa chaperonin
64	2	ATP-dependent RNA helicase RhlE
65	1	DNA-directed RNA polymerase subunit beta
66	3	60 kDa chaperonin
68	1	50S ribosomal protein
69	1	DNA-directed RNA polymerase subunit beta
70	5	60 kDa chaperonin
71	4	Phosphate-binding protein
75	1	3-isopropylmalate dehydrogenase
76	3	Flagellin
79	1	10 kDa chaperonin
82	11	Phosphate-binding protein
83	5	ATP synthase subunit alpha
84	4	60 kDa chaperonin
85	3	60 kDa chaperonin
86	4	ATP synthase subunit beta
87	3	ATP synthase subunit beta
88	3	Elongation factor Tu
89	2	60 kDa chaperonin
90	2	Aconitate hydratase B
91	1	DNA-directed RNA polymerase subunit beta
92	1	DNA-directed RNA polymerase subunit beta
93	1	30S ribosomal protein S16
95	1	Elongation factor Tu
97	1	Histone H2A
102	2	Molybdopterin molybdenumtransferase
104	1	Glutamate--cysteine ligase
111	1	Glutamine synthetase
115	1	50S ribosomal protein L29
116	1	30S ribosomal protein S3
121	1	Cysteine synthase
122	1	Chaperone protein DnaK
124	1	Transketolase
128	1	50S ribosomal protein L1
131	1	Glycine--tRNA ligase
135	1	Glucose-1-phosphate adenylyltransferase
137	1	50S ribosomal protein L9
140	2	Chaperone protein DnaK
142	1	Glutamine synthetase
143	1	Replicative DNA helicase
144	1	D-fructose 1,6-bisphosphatase
146	1	Glyceraldehyde-3-phosphate dehydrogenase
147	1	Hydroxyacylglutathione hydrolase
148	1	Tubulin alpha chain
155	3	ATP synthase subunit alpha
159	1	Aconitate hydratase B
162	6	60 kDa chaperonin
163	3	50S ribosomal protein L7/L12
166	7	ATP synthase subunit beta
167	1	Chaperone protein DnaK
171	1	60 kDa chaperonin
174	8	60 kDa chaperonin
180	1	Isocitrate dehydrogenase [NADP]
181	1	50S ribosomal protein L7/L12
187	3	Elongation factor Tu
188	2	Histone H3
189	1	Glyceraldehyde-3-phosphate dehydrogenase
192	5	60 kDa chaperonin
193	1	Elongation factor Tu
194	1	Aconitate hydratase B

## Sheet: 8JSET18_func
N (protein group)	Peptides(95%)	Function
2	19	Phosphate-binding protein
6	4	60 kDa chaperonin
8	3	Elongation factor Tu
10	5	ATP synthase subunit beta
11	3	Histone H3
15	2	Tubulin alpha chain
16	3	Chaperone protein DnaK
17	2	DNA-directed RNA polymerase subunit
18	10	Phosphate-binding protein
20	2	Glutamine synthetase
21	2	Flagellin
22	3	Histone H4
23	2	Elongation factor Tu
24	1	Glyceraldehyde-3-phosphate dehydrogenase
25	4	60 kDa chaperonin
26	5	Histone
32	1	DNA-binding transcriptional regulator NtrC
33	2	Elongation factor Tu
36	4	60 kDa chaperonin
37	1	60 kDa chaperonin
38	2	Flagellin
39	1	60 kDa chaperonin
40	1	60 kDa chaperonin
43	1	50S ribosomal protein
45	2	DNA-directed RNA polymerase subunit beta
46	1	ATP synthase subunit alpha
48	1	ATP synthase subunit alpha
52	1	10 kDa chaperonin
55	1	Glutamine synthetase
56	2	Molybdopterin molybdenumtransferase
58	1	Glutamate--cysteine ligase
61	1	10 kDa chaperonin
64	1	Inosine-5'-monophosphate dehydrogenase
65	1	Probable membrane transporter protein
66	1	Aspartyl/glutamyl-tRNA(Asn/Gln) amidotransferase subunit B
68	1	Flagellin
70	1	Universal stress protein
71	1	Pyruvate, phosphate dikinase
72	1	Glucose-1-phosphate adenylyltransferase
75	1	Cell division protein FtsA
76	1	dITP/XTP pyrophosphatase
77	1	Elongation factor 1-alpha
78	2	Glycine--tRNA ligase
83	1	Phosphate-binding protein
84	1	Glutamine synthetase
87	1	Glyceraldehyde-3-phosphate dehydrogenase
88	1	Glutamine synthetase
90	1	Enolase
92	2	ATP synthase subunit beta
93	3	60 kDa chaperonin
94	1	Phosphoribosylamine--glycine ligase
95	1	DNA-directed RNA polymerase subunit beta
103	2	Histone H4
112	1	DNA-directed RNA polymerase subunit beta
116	2	Elongation factor Tu
118	1	Elongation factor Tu
120	3	ATP synthase subunit beta
121	2	Chaperone protein DnaK
125	1	60 kDa chaperonin
126	1	DNA-directed RNA polymerase subunit beta
128	15	Phosphate-binding protein
129	1	DNA-directed RNA polymerase subunit beta
134	2	Chaperone protein DnaK
135	1	DNA-directed RNA polymerase subunit beta
142	3	ATP synthase subunit beta
144	1	DNA-directed RNA polymerase subunit beta
150	2	Chaperone protein DnaK
152	1	DNA-directed RNA polymerase subunit beta
153	1	DNA-directed RNA polymerase subunit beta
155	1	Elongation factor Tu

## Sheet: 8N2SET11_func
N (protein group)	Peptides(95%)	Function
4	15	60 kDa chaperonin
6	10	60 kDa chaperonin
8	13	Phosphate-binding protein
12	10	ATP synthase subunit beta
15	7	60 kDa chaperonin
16	5	Cell division protein FtsZ
18	8	Elongation factor Tu
20	8	ATP synthase subunit beta
22	5	ATP synthase subunit alpha
24	5	50S ribosomal protein L7/L12
26	4	Elongation factor Tu
28	4	Elongation factor Tu
31	9	Glyceraldehyde-3-phosphate dehydrogenase
34	3	Cysteine synthase
35	4	60 kDa chaperonin
37	5	60 kDa chaperonin
39	5	60 kDa chaperonin
40	5	10 kDa chaperonin
41	3	Chaperone protein DnaK
45	2	DNA-directed RNA polymerase subunit beta
48	2	Histone H4
49	2	Isocitrate dehydrogenase [NADP]
50	3	50S ribosomal protein L7/L12
56	2	Flagellin
58	2	Glutamine synthetase
63	2	Chaperone protein DnaK
65	2	DNA-directed RNA polymerase subunit omega
67	4	10 kDa chaperonin
68	2	10 kDa chaperonin
69	6	ATP synthase subunit beta
70	1	50S ribosomal protein L9
71	7	60 kDa chaperonin
72	5	10 kDa chaperonin
73	1	60 kDa chaperonin
75	1	Tubulin alpha chain
76	8	ATP synthase subunit beta
77	1	Flagellin
78	2	Photosystem I iron-sulfur center
81	3	ATP synthase subunit alpha
82	1	Histone H3
84	9	60 kDa chaperonin
85	2	50S ribosomal protein
86	3	Chaperone protein DnaK
88	4	Elongation factor Tu
90	2	DNA-directed RNA polymerase subunit beta
94	9	Elongation factor Tu
99	3	Flagellin
100	4	ATP synthase subunit beta
101	2	DNA-directed RNA polymerase subunit beta
102	3	50S ribosomal protein L7/L12
109	10	60 kDa chaperonin
110	8	Elongation factor Tu
111	5	ATP synthase subunit alpha
112	5	50S ribosomal protein L7/L12
114	3	ATP synthase subunit alpha
116	4	Phosphate-binding protein
117	5	Elongation factor Tu
118	2	DNA-directed RNA polymerase subunit beta
119	2	DNA-directed RNA polymerase subunit beta
120	2	Isocitrate dehydrogenase [NADP]
121	2	Isocitrate dehydrogenase [NADP]
122	5	60 kDa chaperonin
123	2	Isocitrate dehydrogenase [NADP]
125	2	60 kDa chaperonin
126	2	Isocitrate dehydrogenase [NADP]
127	2	Glyceraldehyde-3-phosphate dehydrogenase
128	2	Chaperone protein DnaK
129	1	50S ribosomal protein L9
130	1	Elongation factor Tu
131	1	Elongation factor Tu
132	1	ATP synthase subunit alpha
133	1	D-fructose 1,6-bisphosphatase
134	1	DNA-directed RNA polymerase subunit beta
137	2	Molybdopterin molybdenumtransferase
138	1	Phosphate-binding protein
142	1	50S ribosomal protein L5
143	1	ATP-dependent Clp protease proteolytic subunit
144	1	10 kDa chaperonin
145	2	50S ribosomal protein L29
148	1	Single-stranded DNA-binding protein
149	2	Histone H2A
151	1	Flagellin
153	1	Histone
158	1	Elongation factor 1-alpha
159	4	Glycine--tRNA ligase
163	1	DNA helicase
165	5	Elongation factor Tu
166	1	DNA ligase
167	9	Glyceraldehyde-3-phosphate dehydrogenase
168	1	Ribosomal protein S12 methylthiotransferase RimO
169	1	Glutamine synthetase
170	1	Glutamine synthetase
172	1	Glucose-1-phosphate adenylyltransferase
174	1	30S ribosomal protein S16
176	1	Flagellin
178	6	ATP synthase subunit beta
179	4	ATP synthase subunit beta
181	1	Ribulose-phosphate 3-epimerase
183	1	Adenylosuccinate synthetase
185	1	S-adenosylmethionine synthase
187	1	Glyceraldehyde-3-phosphate dehydrogenase
193	3	Elongation factor Tu
197	2	60 kDa chaperonin
198	2	10 kDa chaperonin
202	1	Chaperone protein DnaK
206	1	Chorismate synthase
208	1	DNA-directed RNA polymerase subunit beta
210	1	Elongation factor Tu
211	7	ATP synthase subunit beta
214	5	60 kDa chaperonin
215	1	DNA-directed RNA polymerase subunit beta
216	1	60 kDa chaperonin
221	1	DNA-directed RNA polymerase subunit beta
222	3	60 kDa chaperonin
223	1	60 kDa chaperonin
224	2	Chaperone protein DnaK
229	2	60 kDa chaperonin
230	2	Elongation factor Tu
231	3	Elongation factor Tu
232	1	DNA-directed RNA polymerase subunit beta

## Sheet: 8NSET19_func
N (protein group)	Peptides(95%)	Function
3	15	Phosphate-binding protein
4	16	60 kDa chaperonin
6	7	60 kDa chaperonin
7	9	ATP synthase subunit beta
9	5	60 kDa chaperonin
10	5	Histone H3
12	8	ATP synthase subunit beta
13	6	Elongation factor Tu
14	5	50S ribosomal protein L7/L12
16	10	Phosphate-binding protein
20	8	Glyceraldehyde-3-phosphate dehydrogenase
22	3	DNA-directed RNA polymerase subunit beta
23	5	Elongation factor Tu
24	4	Elongation factor Tu
25	3	Tubulin alpha chain
26	4	ATP synthase subunit alpha
27	7	Tubulin beta chain
28	2	Chaperone protein DnaK
34	2	60 kDa chaperonin
35	2	Cell division protein FtsZ
37	3	Histone H4
42	5	Phosphate-binding protein
43	2	Isocitrate dehydrogenase [NADP]
47	2	30S ribosomal protein S16
49	3	Flagellin
50	2	50S ribosomal protein L7/L12
51	2	50S ribosomal protein L9
56	2	10 kDa chaperonin
58	2	60 kDa chaperonin
59	4	Elongation factor Tu
60	2	Glutamine synthetase
62	2	ATP-dependent Clp protease proteolytic subunit
64	6	60 kDa chaperonin
66	11	Phosphate-binding protein
67	3	10 kDa chaperonin
69	2	DNA-directed RNA polymerase subunit beta
70	1	10 kDa chaperonin
72	2	Glyceraldehyde-3-phosphate dehydrogenase
73	4	Elongation factor Tu
74	1	Chaperone protein DnaK
75	1	50S ribosomal protein
77	3	ATP synthase subunit beta
79	1	ATP synthase subunit alpha
80	7	ATP synthase subunit beta
81	6	Elongation factor Tu
82	4	50S ribosomal protein L7/L12
83	3	Elongation factor Tu
84	3	ATP synthase subunit alpha
85	5	Phosphate-binding protein
86	2	Chaperone protein DnaK
87	2	60 kDa chaperonin
88	5	60 kDa chaperonin
89	2	DNA-directed RNA polymerase subunit beta
91	2	60 kDa chaperonin
92	2	10 kDa chaperonin
94	1	Phosphate-binding protein
95	1	ATP synthase subunit alpha
101	1	Glutamine synthetase
106	1	Molybdopterin molybdenumtransferase
107	1	Glutamate--cysteine ligase
109	1	Tubulin alpha chain
110	1	Glutamine synthetase
114	1	50S ribosomal protein L29
116	1	Fructose-1,6-bisphosphatase
117	1	Glutamine synthetase
120	1	Cysteine synthase
121	1	Tyrosine recombinase XerC
122	3	Flagellin
123	1	Single-stranded DNA-binding protein
125	1	Histone H2A
126	1	Flagellin
128	1	Histone
130	1	Glucose-1-phosphate adenylyltransferase
131	1	Formate--tetrahydrofolate ligase
132	1	Chromosomal replication initiator protein DnaA
135	1	50S ribosomal protein L1
137	2	Glycine--tRNA ligase
140	2	50S ribosomal protein L9
142	1	Elongation factor 1-alpha
143	2	DNA-directed RNA polymerase subunit beta
145	3	60 kDa chaperonin
147	2	DNA-directed RNA polymerase subunit beta
149	4	ATP synthase subunit beta
150	7	ATP synthase subunit beta
151	1	Protein translocase subunit SecA
153	2	60 kDa chaperonin
155	1	Aconitate hydratase B
156	1	Ribosomal protein S12 methylthiotransferase RimO
157	2	60 kDa chaperonin
158	1	DNA-directed RNA polymerase subunit beta
160	6	Elongation factor Tu
161	1	50S ribosomal protein L7/L12
166	1	10 kDa chaperonin
168	1	Elongation factor Tu
170	1	DNA-directed RNA polymerase subunit beta
171	1	DNA-directed RNA polymerase subunit beta
174	2	Elongation factor Tu
176	6	ATP synthase subunit beta
177	5	60 kDa chaperonin
178	1	Chaperone protein DnaK
179	2	Histone H4
